# Supplementary material for: Plassembler: an automated bacterial plasmid assembly tool
Source: Bioinformatics. 2023 Jun 27;39(7):btad409. doi: 10.1093/bioinformatics/btad409 (PMC10326302; doi:10.1093/bioinformatics/btad409)
Supplement: btad409_Supplementary_Data [file btad409_supplementary_data.zip]

Archive with 13 entries (13 files):
- Plassembler_Supplementary_Table_5_Flye_Non_Determinism.xlsx
- Plassembler_Supplementary_Table_6_Plasmid_Lengths_Real.xlsx
- Plassembler_Supplementary_Table_7_Real_Benchmarking_from_Snakemake.xlsx
- Plassembler_Supplementary_Table_8_Real_QUAST_Output.xlsx
- Plassembler_Supplementary_Table_9_vibrio_campellii_DS40M4_plassembler_output.tsv
- Plassembler_Supplementary_Table_10_10697bp_K_oxytoca_MSB1_2C_bakta_annotation.tsv
- Plassembler_Supplemetary_Table_11_S_aureus_same_sequence_types_plassembler_output.tsv
- Plassembler_Supplemetary_Table_12_S_aureus_different_sequence_types_plassembler_output.tsv
- Supplementary Tables Legend.docx
- Plassembler_Supplementary_Table_1_Simulated_Plasmid_Lengths.xlsx
- Plassembler_Supplementary_Table_2_Simulated_Flye_Duplicate_Plasmids.xlsx
- Plassembler_Supplementary_Table_3_Simulated_QUAST_Output.xlsx
- Plassembler_Supplementary_Table_4_Simulated_Benchmarking_from_Snakemake.xlsx
