# Supplementary material for: Plassembler: an automated bacterial plasmid assembly tool
Source: Bioinformatics. 2023 Jun 27;39(7):btad409. doi: 10.1093/bioinformatics/btad409 (PMC10326302; doi:10.1093/bioinformatics/btad409)
Supplement: btad409_Supplementary_Data [file btad409_supplementary_data.zip › Plassembler_Supplementary_Table_5_Flye_Non_Determinism.xlsx]

## Sheet: Supplementary_Table_5
Supplementary Table 5
Plassembler was run with Flye with and without specificying '--deterministic' on real read sets from Wick, Judd, Wyres, et al., 2021 and Houtak et al., 2023 with 1, 8 and 16 threads to test the impact of this flag on Flye and Plassembler's determinism
The assembled contig lengths from Flye and Plassembler for each isolate and reads are indicated below.
As can be seen in columns G-I, specifiying '--deterministic' did not make Flye deterministic.
		Plassembler with Flye v2.9.2 without '--deterministic'				Plassembler with Flye v2.9.2 with '--deterministic'
	Threads	1	8	16		1	8	16
A. baumannii J9	Flye Contig Lengths (bp)	3797823; 145027; 12145	3797806; 145027; 12086	3797803; 145026; 12144		3797822; 144252; 11505	3797808; 145027; 18231	3797822; 144252; 18053
	Plassembler Contig Lengths	145071; 6078	145069; 6078	145071; 6078		145069; 6078	145069; 6078	145071; 6078
S. aureus C222 30x	Flye Contig Lengths (bp)	2788497; 2472	2788497; 2472	2788499; 2472		2788497; 2472	2788496; 2471	2788497; 2471
	Plassembler Contig Lengths	2473	2473	2473		2473	2473	2473
S. aureus C222 60x	Flye Contig Lengths (bp)	2788510; 2469	2788510; 2471	2788509; 1895		2788514; 2471	2788510; 2471	2788509; 2469
	Plassembler Contig Lengths	2473	2473	2473		2473	2473	2473
C. koseri MINF 9D	Flye Contig Lengths (bp)	4757420; 64915; 18570	4757424; 64916; 9283	4757426; 64913; 18593		4757416; 64916; 18569	4757419; 64916; 17890	4757436; 64915; 18569
	Plassembler Contig Lengths	64962; 9294	64962; 9294	64962; 9294		64962; 9294	64962; 9294	64962; 9294
E. kobei MSB1 1B	Flye Contig Lengths (bp)	4836290; 132437; 108265; 14925; 7173	4836272; 244830; 4650	4836272; 136413; 108366; 4650		4836273; 128941; 107534; 9421; 7516; 811	4836272; 244870; 8916	4836292; 136412; 108364; 9304
	Plassembler Contig Lengths	136482; 108411; 4665; 3715; 2370	136482; 108411; 4665; 3715; 2370	136482; 108411; 4665; 3715; 2370		136482; 108411; 4665; 3715; 2370	136482; 108411; 4665; 3715; 2370	136482; 108411; 4665; 3715; 2370
Haemophilus sp002998595 M1C132 1	Flye Contig Lengths (bp)	2051487; 39372; 21394; 19915	2051476; 39371; 27888; 21412; 13546; 3160	2051483; 39373; 21404; 19929		2080062; 48768; 39374; 21401; 19934; 5348	2051484; 39371; 21404; 19932	2051487; 39372; 30363; 19931
	Plassembler Contig Lengths	39345; 10719; 9975	39345; 10719; 9975	39345; 10719; 9975		48620 (likely prophage); 39398; 10719; 9975	39345; 10719; 9975	39345; 10719; 9975
K. oxytoca MSB1 2C	Flye Contig Lengths (bp)	5802199; 118088; 58430; 9135	5802339; 118091; 58430; 9141	5802182; 118088; 58430; 4402		5802201; 118088; 58433; 9133	5802179; 118081; 58428; 9097	5802238; 118089; 58430; 9133
	Plassembler Contig Lengths	118161; 58382; 10697; 9975; 4574	118161; 58382; 10697; 9975; 4574	118161; 58382; 10697; 9975; 4574		118161; 58381; 10697; 9975; 4574	118161; 58382; 10697; 9975; 4574	118161; 58382; 10697; 9975; 4574
K. variicola INF345	Flye Contig Lengths (bp)	5415051; 250848; 243518; 31785; 11548	5415038; 250870; 243809; 31785; 11547; 1947	5415038; 250848; 243515; 30857; 11550		5415037; 250849; 243507; 31779; 5772; 1499	5415055; 250850; 243514; 31778; 11570	5415037; 250843; 243613; 31172; 17176; 11547; 6130
	Plassembler Contig Lengths	250272; 243534; 30412 + 663 (linear); 5738; 3514; 1934	250914; 243534; 30412 + 663 (linear); 5783; 3514; 1934	250914; 243534; 30412 + 663 (linear); 5783; 3514; 1934		250272; 243534; 30412 + 663 (linear); 5783; 3514; 1934	250272; 243534; 30412 + 663 (linear); 5783; 3514; 1934	250272; 243534; 30412 + 663 (linear); 5783; 3514; 1934
