# Supplementary material for: Plassembler: an automated bacterial plasmid assembly tool
Source: Bioinformatics. 2023 Jun 27;39(7):btad409. doi: 10.1093/bioinformatics/btad409 (PMC10326302; doi:10.1093/bioinformatics/btad409)
Supplement: btad409_Supplementary_Data [file btad409_supplementary_data.zip › Plassembler_Supplementary_Table_6_Plasmid_Lengths_Real.xlsx]

## Sheet: Supplementary_Table_6
Supplementary Table 6
For each sample (column C) and the thread count (column D), columns E-N contain the total number of missed or fragmented plasmids for each of the 3 assembly methods.
Column O shows the lengths of the ground truth plasmids used to create simulated read sets.
The length of all contigs recovered by Plassembler v1.1.0 with Flye (Column P), Unicycler v0.5.0 (Column Q) and Plassembler v1.1.0 with Raven (Column R) are indicated separately, delimited with semi colons.
The length of all contigs recovered by Flye (column S) and Raven (column T) within the Plassembler output are also included.
The 2 additional plasmids recovered by Plassembler (column F) are bolded in columns P and Q.
Study	Species	Sample	Threads	Correctly Assembled Flye	Additional Plassembler Plasmids	Missed Plassembler Flye	Incomplete/Fragmented Plassembler Flye	Correctly Assembled Unicycler	Missed Unicycler	Incomplete/Fragmented Unicycler	Correctly Assembled Raven	Missed Plassembler Raven	Incomplete/Fragmented Plassembler Raven	Ground Truth	PLASSEMBLER with FLYE	UNICYCLER	PLASSEMBLER with RAVEN	RAVEN	FLYE
Wick, Judd, Wyres, et al., 2021	Acinetobacter baumannii	J9	1	2	0	0	0	2	0	0	2	0	0	145059; 6078	145071; 6078	145059; 6078	145071; 6078	145004; 6071	145027
Wick, Judd, Wyres, et al., 2021	Acinetobacter baumannii	J9	8	2	0	0	0	2	0	0	2	0	0	145059; 6078	145059; 6078	145059; 6078	145071; 6078	145004; 6070	145027; 12145
Wick, Judd, Wyres, et al., 2021	Acinetobacter baumannii	J9	16	2	0	0	0	2	0	0	2	0	0	145059; 6078	145059; 6078	145059; 6078	145071; 6078	145004; 6068	145027
Wick, Judd, Wyres, et al., 2021	Citrobacter koseri	MINF 9D	1	2	0	0	0	2	0	0	2	0	0	64962; 9294	64962; 9294	64962; 9294	64962; 9294	9282; 1931; 64924	64916; 17641
Wick, Judd, Wyres, et al., 2021	Citrobacter koseri	MINF 9D	8	2	0	0	0	2	0	0	2	0	0	64962; 9294	64962; 9294	64962; 9294	64962; 9294	9282; 1931; 64924	18576; 64915
Wick, Judd, Wyres, et al., 2021	Citrobacter koseri	MINF 9D	16	2	0	0	0	2	0	0	2	0	0	64962; 9294	64962; 9294	64962; 9294	64962; 9294	9284; 1931; 64926	64914; 9282
Wick, Judd, Wyres, et al., 2021	Enterobacter kobei	MSB1 1B	1	5	0	0	0	5	0	0	5	0	0	136482; 108411; 4665; 3715; 2370	136482; 108411; 4665; 3715; 2370	136482; 108411; 4665; 3715; 2370	136482; 108411; 4665; 3715; 2370	136035; 4344	9735; 549; 4649; 107809; 135873
Wick, Judd, Wyres, et al., 2021	Enterobacter kobei	MSB1 1B	8	5	0	0	0	5	0	0	5	0	0	136482; 108411; 4665; 3715; 2370	136482; 108411; 4665; 3715; 2370	136482; 108411; 4665; 3715; 2370	136482; 108411; 4665; 3715; 2370	136033; 4346	9705; 548; 107808; 135878; 9421
Wick, Judd, Wyres, et al., 2021	Enterobacter kobei	MSB1 1B	16	5	0	0	0	5	0	0	5	0	0	136482; 108411; 4665; 3715; 2370	136482; 108411; 4665; 3715; 2370	136482; 108411; 4665; 3715; 2370	136482; 108411; 4665; 3715; 2370	4346; 136029	108363; 128943; 7516; 9421
Wick, Judd, Wyres, et al., 2021	Haemophilus sp002998595	M1C132 1	1	3	0	2	0	3	2	1	3	2	0	39398; 10719; 9975; 7392; 5675	39345; 10719; 9975	39345; 36105; 10719; 9975; 2493; 1559; 988; 707; 699; 229; 190; 157	39345; 10719; 9975	9960; 10696; 39383	39354; 19927; 21371
Wick, Judd, Wyres, et al., 2021	Haemophilus sp002998595	M1C132 1	8	3	0	2	0	3	2	1	3	2	0	39398; 10719; 9975; 7392; 5675	39345; 10719; 9975	39345; 36105; 10719; 9975; 2493; 1559; 988; 707; 699; 229; 190; 157	39345; 10719; 9975	9960; 10696; 39377	21404; 9962; 39373
Wick, Judd, Wyres, et al., 2021	Haemophilus sp002998595	M1C132 1	16	3	0	2	0	3	2	1	3	2	0	39398; 10719; 9975; 7392; 5675	39345; 10719; 9975	39345; 36105; 10719; 9975; 2493; 1559; 988; 707; 699; 229; 190; 157	39345; 10719; 9975	9960; 10696; 39377	20173; 39039; 21410
Wick, Judd, Wyres, et al., 2021	Klebsiella oxytoca	MSB1 2C	1	4	1	0	0	4	0	0	4	0	0	118161; 58472; 9975; 4574	118161; 58382; 10697; 9975; 4574	118161; 58472; 9975; 4574	118161; 58382; 10697; 9975; 4574	118100; 1917; 9958; 58411	118089; 13903; 58430
Wick, Judd, Wyres, et al., 2021	Klebsiella oxytoca	MSB1 2C	8	4	1	0	0	4	0	0	4	0	0	118161; 58472; 9975; 4574	118161; 58382; 10697; 9975; 4574	118161; 58472; 9975; 4574	118161; 58382; 10697; 9975; 4574	118094; 1917; 9958; 58411	118096; 58433; 9139
Wick, Judd, Wyres, et al., 2021	Klebsiella oxytoca	MSB1 2C	16	4	1	0	0	4	0	0	4	0	0	118161; 58472; 9975; 4574	118161; 58382; 10697; 9975; 4574	118161; 58472; 9975; 4574	118161; 58382; 10697; 9975; 4574	118100; 1917; 9958; 58411	6864; 118088; 58430
Wick, Judd, Wyres, et al., 2021	Klebsiella variicola	INF345	1	4	1	0	1	4	0	1	4	0	1	250980; 243620; 31780 (linear); 5783; 3514	250272; 243534; 30412; 5783; 3514; 1934; 663	250902; 243534; 30412; 5783; 3514; 663	250272; 243534; 30412; 5783; 3514; 1934; 663	1927; 250866; 243500; 5775; 31640	31693; 250848; 11578; 243513
Wick, Judd, Wyres, et al., 2021	Klebsiella variicola	INF345	8	4	1	0	1	4	0	1	4	0	1	250980; 243620; 31780 (linear); 5783; 3514	250272; 243534; 30412; 5783; 3514; 1934; 663	250902; 243534; 30412; 5783; 3514; 663	250272; 243534; 30412; 5783; 3514; 1934; 663	1927; 250865; 243500; 5774; 31640	31688; 243515; 250843; 5769
Wick, Judd, Wyres, et al., 2021	Klebsiella variicola	INF345	16	4	1	0	1	4	0	1	4	0	1	250980; 243620; 31780 (linear); 5783; 3514	250272; 243534; 30412; 5783; 3514; 1934; 663	250902; 243534; 30412; 5783; 3514; 663	250272; 243534; 30412; 5783; 3514; 1934; 663	1927; 250870; 243500; 5772; 31643	19965; 31772; 250845; 243582; 3984; 2675; 2455; 649
