# Supplementary material for: Plassembler: an automated bacterial plasmid assembly tool
Source: Bioinformatics. 2023 Jun 27;39(7):btad409. doi: 10.1093/bioinformatics/btad409 (PMC10326302; doi:10.1093/bioinformatics/btad409)
Supplement: btad409_Supplementary_Data [file btad409_supplementary_data.zip › Plassembler_Supplementary_Table_7_Real_Benchmarking_from_Snakemake.xlsx]

## Sheet: Supplementary_Table_7
Supplementary Table 7
For each sample (column A), program (column B) and the thread count (column C), columns D-M contain the benchmarking statistics for each run (from Snakemake).
Sample	Program	threads	s	h:m:s	max_rss	max_vms	max_uss	max_pss	io_in	io_out	mean_load	cpu_time
Acinetobacter_baumannii_J9	Plassembler with Flye	1	4559.44	01:15:59	9087.08	9469.78	9044.41	9048.62	3844.41	24688.4	77.2	68.15
Acinetobacter_baumannii_J9	Plassembler with Flye	8	1249.81	00:20:49	9143.95	10165.8	9103.85	9107.34	42.03	23951.7	161.58	61.59
Acinetobacter_baumannii_J9	Plassembler with Flye	16	778.986	00:12:58	8456.32	10344.2	8438.32	8443.91	0.25	23962.2	235.45	25.37
Acinetobacter_baumannii_J9	Plassembler with Raven	1	3430.2	00:57:10	1588.33	2213.95	1555.21	1558.52	3864.14	24388.5	74.82	43.34
Acinetobacter_baumannii_J9	Plassembler with Raven	8	709.052	00:11:49	3837.51	8373.78	3804.81	3808.43	4.94	23654.3	231.92	44.23
Acinetobacter_baumannii_J9	Plassembler with Raven	16	397.173	00:06:37	3311.77	14783.6	3305.19	3305.69	18.94	23128.5	260.85	30
Acinetobacter_baumannii_J9	Unicycler	1	46227	12:50:27	4872.01	5180.36	4848.72	4850.55	154.23	183320	98.49	14579.7
Acinetobacter_baumannii_J9	Unicycler	8	7441.77	02:04:01	5478.96	7002.82	5456.45	5457.91	239.61	157320	598.75	15863.1
Acinetobacter_baumannii_J9	Unicycler	16	3649.46	01:00:49	9072.05	14041.5	9056.21	9061.49	0	154557	1025.08	14895.9
Citrobacter_koseri_MINF	Plassembler with Flye	1	5722.65	01:35:22	9513.71	9897.91	9471.38	9475.35	3951.98	34487.4	79.56	62.36
Citrobacter_koseri_MINF	Plassembler with Flye	8	1370.52	00:22:50	9022.57	10113.9	8981.29	8985.33	37.95	32808.5	163.43	58.4
Citrobacter_koseri_MINF	Plassembler with Flye	16	828.822	00:13:48	9616.51	12120.4	9598.6	9604.28	0.12	32824.9	199.56	44.99
Citrobacter_koseri_MINF	Plassembler with Raven	1	4616.72	01:16:56	2117.89	2590.32	2084.82	2088.47	3912.45	34102.5	80.22	71.95
Citrobacter_koseri_MINF	Plassembler with Raven	8	976.497	00:16:16	3096.32	5647.87	3324.91	3329.17	866.44	32410.6	243.29	41.91
Citrobacter_koseri_MINF	Plassembler with Raven	16	561.713	00:09:21	3557.14	9121.88	3698.71	3704.43	88.57	32428.3	283.83	40.38
Citrobacter_koseri_MINF	Unicycler	1	46447.7	12:54:07	4522.49	4868.39	4498.99	4500.65	312.28	185843	98.46	17055.7
Citrobacter_koseri_MINF	Unicycler	8	7518.35	02:05:18	5049.88	7781.36	5027.37	5028.83	0	156524	587.04	18574.5
Citrobacter_koseri_MINF	Unicycler	16	3695.65	01:01:35	9287.84	14041.4	9272.63	9277.96	0	151501	1016.56	17178.1
Enterobacter_kobei_MSB1_1B	Plassembler with Flye	1	7665.08	02:07:45	9514.9	10024.4	9472.57	9476.55	3095.1	26231.1	85.99	68.73
Enterobacter_kobei_MSB1_1B	Plassembler with Flye	8	1609.76	00:26:49	9028.95	10177.5	8988.43	8994.38	0.07	25530.3	267.79	54.36
Enterobacter_kobei_MSB1_1B	Plassembler with Flye	16	1162.92	00:19:22	9645.48	12100.5	9627.67	9633.35	0	25551.2	342.64	44.57
Enterobacter_kobei_MSB1_1B	Plassembler with Raven	1	6505.42	01:48:25	1922.5	2462.31	1889.3	1892.72	3133.16	25765	86.04	85.25
Enterobacter_kobei_MSB1_1B	Plassembler with Raven	8	1355.73	00:22:35	2193.82	6385.93	2160.55	2163.98	298.75	25032.3	312.51	49.93
Enterobacter_kobei_MSB1_1B	Plassembler with Raven	16	839.857	00:13:59	2449.83	4026.54	2446.45	2446.97	0	25059.8	392.93	38.38
Enterobacter_kobei_MSB1_1B	Unicycler	1	50202.8	13:56:42	4235.76	4473.06	4212.4	4213.87	595.09	170024	98.43	22448.4
Enterobacter_kobei_MSB1_1B	Unicycler	8	7751.63	02:09:11	4905.25	7615.57	4883.19	4884.88	0	140518	601.56	24430.7
Enterobacter_kobei_MSB1_1B	Unicycler	16	4112.7	01:08:32	9325.87	14062.1	9309.89	9315.17	0	134087	1012.48	23385.3
Haemophilus_unknown_M1C132_1	Plassembler with Flye	1	7225.74	02:00:25	8727.55	9115.88	8685.13	8689.26	3162.89	69024	85.93	122.42
Haemophilus_unknown_M1C132_1	Plassembler with Flye	8	1466.01	00:24:26	8396.57	9710.48	8355.1	8369.12	0.08	59455.1	223.25	69.28
Haemophilus_unknown_M1C132_1	Plassembler with Flye	16	994.752	00:16:34	8395.73	13466.9	8377.49	8383.11	0.14	58681.8	266.95	232.74
Haemophilus_unknown_M1C132_1	Plassembler with Raven	1	6363.59	01:46:03	2045.21	2733.96	1991.69	2000.17	2160.48	69016.6	87.03	88.5
Haemophilus_unknown_M1C132_1	Plassembler with Raven	8	1219.78	00:20:19	3722.5	7753.38	3673.97	3688.69	89.77	59275.9	232.81	54.32
Haemophilus_unknown_M1C132_1	Plassembler with Raven	16	770.527	00:12:50	2430.44	3636.92	2403.31	2409.76	0.18	59295.4	248.43	52.46
Haemophilus_unknown_M1C132_1	Unicycler	1	37282.1	10:21:22	3817.95	4063.87	3794.48	3795.95	748.62	173107	98.24	10199.1
Haemophilus_unknown_M1C132_1	Unicycler	8	4509.02	01:15:09	4586.18	7454.85	4568.91	4571.33	0	158433	594.29	8837.67
Haemophilus_unknown_M1C132_1	Unicycler	16	2943.98	00:49:03	9223.61	14041.5	9207.67	9212.94	0	155387	1010.83	10204.9
Klebsiella_oxytoca_MSB1_2C	Plassembler with Flye	1	6899.38	01:54:59	9631.84	9944.43	9589.79	9593.76	4501.62	48520.3	83.15	103.09
Klebsiella_oxytoca_MSB1_2C	Plassembler with Flye	8	1688.01	00:28:08	9689.12	10704.5	9647.36	9651.41	3633.71	44293	181.89	86.32
Klebsiella_oxytoca_MSB1_2C	Plassembler with Flye	16	954.526	00:15:54	9065.12	11024.4	9049.17	9054.81	668.75	44349.6	183.69	56.33
Klebsiella_oxytoca_MSB1_2C	Plassembler with Raven	1	5473.11	01:31:13	2499.44	3038.62	2466.23	2469.57	4525.21	48259.8	83.49	89.53
Klebsiella_oxytoca_MSB1_2C	Plassembler with Raven	8	1158.82	00:19:18	2465.24	6866.04	2410.27	2414.6	4580.82	43799.6	180.36	109.87
Klebsiella_oxytoca_MSB1_2C	Plassembler with Raven	16	626.795	00:10:26	2047.21	3343.08	2041.89	2043.11	0.02	43815.2	211.4	54.83
Klebsiella_oxytoca_MSB1_2C	Unicycler	1	58823.2	16:20:23	5593.87	5832.46	5570.71	5572.69	108.29	240388	98.74	21421.6
Klebsiella_oxytoca_MSB1_2C	Unicycler	8	9659.1	02:40:59	6204.14	8127.73	6183.19	6187.45	106.15	197200	623.74	27844.7
Klebsiella_oxytoca_MSB1_2C	Unicycler	16	5036.23	01:23:56	9249.66	14041.4	9234.32	9239.46	0	192164	1099.72	25991.8
Klebsiella_variicola_INF345	Plassembler with Flye	1	7865.44	02:11:05	9634.06	9945.12	9591.59	9595.92	723.77	26246.7	86.92	89.68
Klebsiella_variicola_INF345	Plassembler with Flye	8	1520.73	00:25:20	9705.3	10897.2	9664	9670.14	49.04	25505.2	297.34	67.9
Klebsiella_variicola_INF345	Plassembler with Flye	16	1114.5	00:18:34	9769.97	11505.2	9752.04	9757.65	0.06	25523.4	428.12	47.82
Klebsiella_variicola_INF345	Plassembler with Raven	1	7027.55	01:57:07	2138.5	2655.91	2104.59	2108.3	3417.12	25784.7	87.71	93.32
Klebsiella_variicola_INF345	Plassembler with Raven	8	1092.71	00:18:12	2053.11	2871.95	2020.69	2028.18	0.04	25034	357.11	45.09
Klebsiella_variicola_INF345	Plassembler with Raven	16	807.788	00:13:27	2019.21	12158.1	1993.4	1999.73	0.13	25053.9	539.93	50.83
Klebsiella_variicola_INF345	Unicycler	1	51864.6	14:24:24	3492.84	3582.77	3469.57	3471.59	921.24	142734	98.55	28636
Klebsiella_variicola_INF345	Unicycler	8	7480.87	02:04:40	4707.66	7100.31	4686.91	4689.77	0	109156	647.93	32771
Klebsiella_variicola_INF345	Unicycler	16	4056.62	01:07:36	5094.04	13647.4	5153.57	5158.85	0	102024	1138.19	31444
