# Supplementary material for: Plassembler: an automated bacterial plasmid assembly tool
Source: Bioinformatics. 2023 Jun 27;39(7):btad409. doi: 10.1093/bioinformatics/btad409 (PMC10326302; doi:10.1093/bioinformatics/btad409)
Supplement: btad409_Supplementary_Data [file btad409_supplementary_data.zip › Plassembler_Supplementary_Table_8_Real_QUAST_Output.xlsx]

## Sheet: Supplementary_Table_8
Supplementary Table 8
For each sample (column A), program (column B) and the thread count (column C), columns D-AO contain the combined QUAST output for each benchmarked run.
Sample	Program	Threads	# contigs (>= 0 bp)	# contigs (>= 1000 bp)	# contigs (>= 5000 bp)	# contigs (>= 10000 bp)	# contigs (>= 25000 bp)	# contigs (>= 50000 bp)	Total length (>= 0 bp)	Total length (>= 1000 bp)	Total length (>= 5000 bp)	Total length (>= 10000 bp)	Total length (>= 25000 bp)	Total length (>= 50000 bp)	# contigs	Largest contig	Total length	Reference length	N50	N90	auN	L50	L90	# misassemblies	# misassembled contigs	Misassembled contigs length	# local misassemblies	# scaffold gap ext. mis.	# scaffold gap loc. mis.	# unaligned mis. contigs	# unaligned contigs	Unaligned length	Genome fraction (%)	Duplication ratio	# N's per 100 kbp	# mismatches per 100 kbp	# indels per 100 kbp	Largest alignment	Total aligned length	auNA
Acinetobacter_baumannii_J9	PLASSEMBLER_FLYE	1	2	2	2	1	1	1	151149	151149	151149	145071	145071	145071	2	145071	151149	151137	145071	145071	139482	1	1	0	0	0	0	0	0	0	NA	0	100	1	0	7.94	1.32	145071	151149	139482
Acinetobacter_baumannii_J9	PLASSEMBLER_FLYE	8	2	2	2	1	1	1	151137	151137	151137	145059	145059	145059	2	145059	151137	151137	145059	145059	139470	1	1	0	0	0	0	0	0	0	NA	0	100	1	0	1.32	0	145059	151137	139470
Acinetobacter_baumannii_J9	PLASSEMBLER_FLYE	16	2	2	2	1	1	1	151137	151137	151137	145059	145059	145059	2	145059	151137	151137	145059	145059	139470	1	1	0	0	0	0	0	0	0	NA	0	100	1	0	1.32	0	145059	151137	139470
Acinetobacter_baumannii_J9	PLASSEMBLER_RAVEN	1	2	2	2	1	1	1	151149	151149	151149	145071	145071	145071	2	145071	151149	151137	145071	145071	139482	1	1	0	0	0	0	0	0	0	NA	0	100	1	0	7.94	1.32	145071	151149	139482
Acinetobacter_baumannii_J9	PLASSEMBLER_RAVEN	8	2	2	2	1	1	1	151149	151149	151149	145071	145071	145071	2	145071	151149	151137	145071	145071	139482	1	1	0	0	0	0	0	0	0	NA	0	100	1	0	7.28	1.32	145071	151149	139482
Acinetobacter_baumannii_J9	PLASSEMBLER_RAVEN	16	2	2	2	1	1	1	151149	151149	151149	145071	145071	145071	2	145071	151149	151137	145071	145071	139482	1	1	0	0	0	0	0	0	0	NA	0	100	1	0	7.28	1.32	145071	151149	139482
Acinetobacter_baumannii_J9	UNICYCLER	1	2	2	2	1	1	1	151137	151137	151137	145059	145059	145059	2	145059	151137	151137	145059	145059	139470	1	1	0	0	0	0	0	0	0	NA	0	100	1	0	2.65	0	145059	151137	139470
Acinetobacter_baumannii_J9	UNICYCLER	8	2	2	2	1	1	1	151137	151137	151137	145059	145059	145059	2	145059	151137	151137	145059	145059	139470	1	1	0	0	0	0	0	0	0	NA	0	100	1	0	2.65	0	145059	151137	139470
Acinetobacter_baumannii_J9	UNICYCLER	16	2	2	2	1	1	1	151137	151137	151137	145059	145059	145059	2	145059	151137	151137	145059	145059	139470	1	1	0	0	0	0	0	0	0	NA	0	100	1	0	2.65	0	145059	151137	139470
Citrobacter_koseri_MINF	PLASSEMBLER_FLYE	1	2	2	2	1	1	1	74256	74256	74256	64962	64962	64962	2	64962	74256	74256	64962	9294	57994.5	1	2	0	0	0	0	0	0	0	NA	0	100	1	0	0	0	64962	74256	57994.5
Citrobacter_koseri_MINF	PLASSEMBLER_FLYE	8	2	2	2	1	1	1	74256	74256	74256	64962	64962	64962	2	64962	74256	74256	64962	9294	57994.5	1	2	0	0	0	0	0	0	0	NA	0	100	1	0	0	0	64962	74256	57994.5
Citrobacter_koseri_MINF	PLASSEMBLER_FLYE	16	2	2	2	1	1	1	74256	74256	74256	64962	64962	64962	2	64962	74256	74256	64962	9294	57994.5	1	2	0	0	0	0	0	0	0	NA	0	100	1	0	0	0	64962	74256	57994.5
Citrobacter_koseri_MINF	PLASSEMBLER_RAVEN	1	2	2	2	1	1	1	74256	74256	74256	64962	64962	64962	2	64962	74256	74256	64962	9294	57994.5	1	2	0	0	0	0	0	0	0	NA	0	100	1	0	0	0	64962	74256	57994.5
Citrobacter_koseri_MINF	PLASSEMBLER_RAVEN	8	2	2	2	1	1	1	74256	74256	74256	64962	64962	64962	2	64962	74256	74256	64962	9294	57994.5	1	2	0	0	0	0	0	0	0	NA	0	100	1	0	0	0	64962	74256	57994.5
Citrobacter_koseri_MINF	PLASSEMBLER_RAVEN	16	2	2	2	1	1	1	74256	74256	74256	64962	64962	64962	2	64962	74256	74256	64962	9294	57994.5	1	2	0	0	0	0	0	0	0	NA	0	100	1	0	0	0	64962	74256	57994.5
Citrobacter_koseri_MINF	UNICYCLER	1	2	2	2	1	1	1	74256	74256	74256	64962	64962	64962	2	64962	74256	74256	64962	9294	57994.5	1	2	0	0	0	0	0	0	0	NA	0	100	1	0	0	0	64962	74256	57994.5
Citrobacter_koseri_MINF	UNICYCLER	8	2	2	2	1	1	1	74256	74256	74256	64962	64962	64962	2	64962	74256	74256	64962	9294	57994.5	1	2	0	0	0	0	0	0	0	NA	0	100	1	0	0	0	64962	74256	57994.5
Citrobacter_koseri_MINF	UNICYCLER	16	2	2	2	1	1	1	74256	74256	74256	64962	64962	64962	2	64962	74256	74256	64962	9294	57994.5	1	2	0	0	0	0	0	0	0	NA	0	100	1	0	0	0	64962	74256	57994.5
Enterobacter_kobei_MSB1_1B	PLASSEMBLER_FLYE	1	5	5	2	2	2	2	255643	255643	244893	244893	244893	244893	5	136482	255643	258012	136482	108411	119000	1	2	0	0	0	0	0	0	0	NA	0	100	1	0	0.78	0.39	136482	255643	119000
Enterobacter_kobei_MSB1_1B	PLASSEMBLER_FLYE	8	5	5	2	2	2	2	255643	255643	244893	244893	244893	244893	5	136482	255643	258012	136482	108411	119000	1	2	0	0	0	0	0	0	0	NA	0	100	1	0	0.78	0.39	136482	255643	119000
Enterobacter_kobei_MSB1_1B	PLASSEMBLER_FLYE	16	5	5	2	2	2	2	255643	255643	244893	244893	244893	244893	5	136482	255643	258012	136482	108411	119000	1	2	0	0	0	0	0	0	0	NA	0	100	1	0	0.78	0.39	136482	255643	119000
Enterobacter_kobei_MSB1_1B	PLASSEMBLER_RAVEN	1	5	5	2	2	2	2	255643	255643	244893	244893	244893	244893	5	136482	255643	258012	136482	108411	119000	1	2	0	0	0	0	0	0	0	NA	0	100	1	0	1.96	0.39	136482	255643	119000
Enterobacter_kobei_MSB1_1B	PLASSEMBLER_RAVEN	8	5	5	2	2	2	2	255643	255643	244893	244893	244893	244893	5	136482	255643	258012	136482	108411	119000	1	2	0	0	0	0	0	0	0	NA	0	100	1	0	1.56	0.39	136482	255643	119000
Enterobacter_kobei_MSB1_1B	PLASSEMBLER_RAVEN	16	5	5	2	2	2	2	255643	255643	244893	244893	244893	244893	5	136482	255643	258012	136482	108411	119000	1	2	0	0	0	0	0	0	0	NA	0	100	1	0	0.78	0.39	136482	255643	119000
Enterobacter_kobei_MSB1_1B	UNICYCLER	1	5	5	2	2	2	2	255643	255643	244893	244893	244893	244893	5	136482	255643	258012	136482	108411	119000	1	2	0	0	0	0	0	0	0	NA	0	100	1	0	1.56	0.39	136482	255643	119000
Enterobacter_kobei_MSB1_1B	UNICYCLER	8	5	5	2	2	2	2	255643	255643	244893	244893	244893	244893	5	136482	255643	258012	136482	108411	119000	1	2	0	0	0	0	0	0	0	NA	0	100	1	0	1.56	0.39	136482	255643	119000
Enterobacter_kobei_MSB1_1B	UNICYCLER	16	5	5	2	2	2	2	255643	255643	244893	244893	244893	244893	5	136482	255643	258012	136482	108411	119000	1	2	0	0	0	0	0	0	0	NA	0	100	1	0	1.56	0.39	136482	255643	119000
Haemophilus_unknown_M1C132_1	PLASSEMBLER_FLYE	1	3	3	3	2	1	0	60039	60039	60039	50064	39345	0	3	39345	60039	73159	39345	9975	29354.7	1	3	0	0	0	0	0	0	0	NA	0	82.139	0.999	0	0	1.67	39345	60039	29354.7
Haemophilus_unknown_M1C132_1	PLASSEMBLER_FLYE	8	3	3	3	2	1	0	60039	60039	60039	50064	39345	0	3	39345	60039	73159	39345	9975	29354.7	1	3	0	0	0	0	0	0	0	NA	0	82.139	0.999	0	0	1.67	39345	60039	29354.7
Haemophilus_unknown_M1C132_1	PLASSEMBLER_FLYE	16	3	3	3	2	1	0	60039	60039	60039	50064	39345	0	3	39345	60039	73159	39345	9975	29354.7	1	3	0	0	0	0	0	0	0	NA	0	82.139	0.999	0	0	1.67	39345	60039	29354.7
Haemophilus_unknown_M1C132_1	PLASSEMBLER_RAVEN	1	3	3	3	2	1	0	60039	60039	60039	50064	39345	0	3	39345	60039	73159	39345	9975	29354.7	1	3	0	0	0	0	0	0	0	NA	0	82.139	0.999	0	0	1.67	39345	60039	29354.7
Haemophilus_unknown_M1C132_1	PLASSEMBLER_RAVEN	8	3	3	3	2	1	0	60039	60039	60039	50064	39345	0	3	39345	60039	73159	39345	9975	29354.7	1	3	0	0	0	0	0	0	0	NA	0	82.139	0.999	0	0	1.67	39345	60039	29354.7
Haemophilus_unknown_M1C132_1	PLASSEMBLER_RAVEN	16	3	3	3	2	1	0	60039	60039	60039	50064	39345	0	3	39345	60039	73159	39345	9975	29354.7	1	3	0	0	0	0	0	0	0	NA	0	82.139	0.999	0	0	1.67	39345	60039	29354.7
Haemophilus_unknown_M1C132_1	UNICYCLER	1	12	6	4	3	2	0	103166	100196	96144	86169	75450	0	9	39345	102590	73159	36105	9975	29989.4	2	4	0	0	0	0	0	0	0	NA	42551	82.139	0.999	0	0	1.67	39345	60039	17179.3
Haemophilus_unknown_M1C132_1	UNICYCLER	8	12	6	4	3	2	0	103166	100196	96144	86169	75450	0	9	39345	102590	73159	36105	9975	29989.4	2	4	0	0	0	0	0	0	0	NA	42551	82.139	0.999	0	0	1.67	39345	60039	17179.3
Haemophilus_unknown_M1C132_1	UNICYCLER	16	12	6	4	3	2	0	103166	100196	96144	86169	75450	0	9	39345	102590	73159	36105	9975	29989.4	2	4	0	0	0	0	0	0	0	NA	42551	82.139	0.999	0	0	1.67	39345	60039	17179.3
Klebsiella_oxytoca_MSB1_2C	PLASSEMBLER_FLYE	1	5	5	4	3	2	2	201789	201789	197215	187240	176543	176543	5	118161	201789	191182	118161	10697	87246.2	1	3	0	0	0	0	0	0	0	NA	10697	99.994	1	0	0	0.52	118161	191080	86672.2
Klebsiella_oxytoca_MSB1_2C	PLASSEMBLER_FLYE	8	5	5	4	3	2	2	201789	201789	197215	187240	176543	176543	5	118161	201789	191182	118161	10697	87246.2	1	3	0	0	0	0	0	0	0	NA	10697	99.994	1	0	0	0.52	118161	191080	86672.2
Klebsiella_oxytoca_MSB1_2C	PLASSEMBLER_FLYE	16	5	5	4	3	2	2	201789	201789	197215	187240	176543	176543	5	118161	201789	191182	118161	10697	87246.2	1	3	0	0	0	0	0	0	0	NA	10697	99.994	1	0	0	0.52	118161	191080	86672.2
Klebsiella_oxytoca_MSB1_2C	PLASSEMBLER_RAVEN	1	5	5	4	3	2	2	201789	201789	197215	187240	176543	176543	5	118161	201789	191182	118161	10697	87246.2	1	3	0	0	0	0	0	0	0	NA	10697	99.994	1	0	0	0.52	118161	191080	86672.2
Klebsiella_oxytoca_MSB1_2C	PLASSEMBLER_RAVEN	8	5	5	4	3	2	2	201789	201789	197215	187240	176543	176543	5	118161	201789	191182	118161	10697	87246.2	1	3	0	0	0	0	0	0	0	NA	10697	99.994	1	0	0	0.52	118161	191080	86672.2
Klebsiella_oxytoca_MSB1_2C	PLASSEMBLER_RAVEN	16	5	5	4	3	2	2	201789	201789	197215	187240	176543	176543	5	118161	201789	191182	118161	10697	87246.2	1	3	0	0	0	0	0	0	0	NA	10697	99.994	1	0	0	0.52	118161	191080	86672.2
Klebsiella_oxytoca_MSB1_2C	UNICYCLER	1	4	4	3	2	2	2	191182	191182	186608	176633	176633	176633	4	118161	191182	191182	118161	58472	91543.2	1	2	0	0	0	0	0	0	0	NA	0	99.994	1	0	0	0	118161	191170	91535.9
Klebsiella_oxytoca_MSB1_2C	UNICYCLER	8	4	4	3	2	2	2	191182	191182	186608	176633	176633	176633	4	118161	191182	191182	118161	58472	91543.2	1	2	0	0	0	0	0	0	0	NA	0	99.994	1	0	0	0	118161	191170	91535.9
Klebsiella_oxytoca_MSB1_2C	UNICYCLER	16	4	4	3	2	2	2	191182	191182	186608	176633	176633	176633	4	118161	191182	191182	118161	58472	91543.2	1	2	0	0	0	0	0	0	0	NA	0	99.994	1	0	0	0	118161	191170	91535.9
Klebsiella_variicola_INF345	PLASSEMBLER_FLYE	1	7	6	4	3	3	2	536112	535449	530001	524218	524218	493806	7	250272	536112	535677	243534	243534	229280	2	2	0	0	0	0	0	0	0	NA	1934	99.992	0.999	0	6.55	0.75	250272	534178	229273
Klebsiella_variicola_INF345	PLASSEMBLER_FLYE	8	7	6	4	3	3	2	536112	535449	530001	524218	524218	493806	7	250272	536112	535677	243534	243534	229280	2	2	0	0	0	0	0	0	0	NA	1934	99.992	0.999	0	6.55	0.75	250272	534178	229273
Klebsiella_variicola_INF345	PLASSEMBLER_FLYE	16	7	6	4	3	3	2	536112	535449	530001	524218	524218	493806	7	250272	536112	535677	243534	243534	229280	2	2	0	0	0	0	0	0	0	NA	1934	99.992	0.999	0	6.55	0.75	250272	534178	229273
Klebsiella_variicola_INF345	PLASSEMBLER_RAVEN	1	7	6	4	3	3	2	536112	535449	530001	524218	524218	493806	7	250272	536112	535677	243534	243534	229280	2	2	0	0	0	0	0	0	0	NA	1934	99.992	0.999	0	6.55	0.75	250272	534178	229273
Klebsiella_variicola_INF345	PLASSEMBLER_RAVEN	8	7	6	4	3	3	2	536112	535449	530001	524218	524218	493806	7	250272	536112	535677	243534	243534	229280	2	2	0	0	0	0	0	0	0	NA	1934	99.992	0.999	0	6.55	0.75	250272	534178	229273
Klebsiella_variicola_INF345	PLASSEMBLER_RAVEN	16	7	6	4	3	3	2	536112	535449	530001	524218	524218	493806	7	250272	536112	535677	243534	243534	229280	2	2	0	0	0	0	0	0	0	NA	1934	99.992	0.999	0	6.55	0.75	250272	534178	229273
Klebsiella_variicola_INF345	UNICYCLER	1	6	5	4	3	3	2	534808	534145	530631	524848	524848	494436	6	250902	534808	535677	243534	243534	230422	2	2	0	0	0	0	0	0	0	NA	0	99.992	1	0	0.37	0.37	250902	534808	230422
Klebsiella_variicola_INF345	UNICYCLER	8	6	5	4	3	3	2	534808	534145	530631	524848	524848	494436	6	250902	534808	535677	243534	243534	230422	2	2	0	0	0	0	0	0	0	NA	0	99.992	1	0	0.37	0.37	250902	534808	230422
Klebsiella_variicola_INF345	UNICYCLER	16	6	5	4	3	3	2	534808	534145	530631	524848	524848	494436	6	250902	534808	535677	243534	243534	230422	2	2	0	0	0	0	0	0	0	NA	0	99.992	1	0	0.37	0.37	250902	534808	230422
