# Supplementary material for: Plassembler: an automated bacterial plasmid assembly tool
Source: Bioinformatics. 2023 Jun 27;39(7):btad409. doi: 10.1093/bioinformatics/btad409 (PMC10326302; doi:10.1093/bioinformatics/btad409)
Supplement: btad409_Supplementary_Data [file btad409_supplementary_data.zip › Plassembler_Supplementary_Table_9_vibrio_campellii_DS40M4_plassembler_output.tsv]

Supplementary Table 10
Plassembler v1.1.0 Output for Vibrio campellii DS40M4 is included below. Notably, Plassembler recovered a 5386bp plasmid that was not reported by Colston, et al. 2019.
contig	length	mean_depth_short	sd_depth_short	q25_depth_short	q75_depth_short	plasmid_copy_number_short	mean_depth_long	sd_depth_long	q25_depth_long	q75_depth_long	plasmid_copy_number_long	circularity	PLSDB_hit	ACC_NUCCORE	mash_distance	mash_pval	mash_matching_hashes	UID_NUCCORE	Description_NUCCORE	CreateDate_NUCCORE	Topology_NUCCORE	Completeness_NUCCORE	TaxonID_NUCCORE	Genome_NUCCORE	Length_NUCCORE	Source_NUCCORE	UID_ASSEMBLY	Status_ASSEMBLY	SeqReleaseDate_ASSEMBLY	SubmissionDate_ASSEMBLY	Latest_ASSEMBLY	UID_BIOSAMPLE	ACC_BIOSAMPLE	Location_BIOSAMPLE	Coordinates_BIOSAMPLE	IsolationSource_BIOSAMPLE	Host_BIOSAMPLE	CollectionDate_BIOSAMPLE	Host_DISEASE	SamplType_BIOSAMPLE	taxon_name	taxon_rank	lineage	taxon_species_id	taxon_species_name	taxon_genus_id	taxon_genus_name	taxon_family_id	taxon_family_name
chromosome	1872814	59.03	14.08	50	68	1	145.84	14.26	137	155	1	circular
chromosome_2	3252773	57.38	15.17	48	66	0.97	139.2	14.85	130	149	0.95	circular
1	77353	22.59	21.08	15	23	0.38	57.98	6.32	54	62	0.4	circular	Yes	NZ_CP030790.1	4.77E-05	0	998/1000	1427851779	Vibrio campbellii strain DS40M4 plasmid unnamed1, complete sequence	15/7/2018	linear	complete	680	plasmid	77350	RefSeq	1816431	Complete Genome	11/7/2018 0:00	11/7/2018 0:00	TRUE	9537147	SAMN09537147	Atlantic Ocean: Off the west coast of Africa, continental slope between Cape Verde and the Canary Islands	20.683 N 24.219 W	open ocean water		1990-09		culture	Vibrio campbellii	species	cellular organisms; Bacteria; Proteobacteria; Gammaproteobacteria; Vibrionales; Vibrionaceae; Vibrio; Vibrio harveyi group	680	Vibrio campbellii	662	Vibrio	641	Vibrionaceae
2	5386	246.96	57.59	200	288	4.18	0	0	0	0	0	circular
[truncated: 25 more columns]
