# Supplementary material for: Plassembler: an automated bacterial plasmid assembly tool
Source: Bioinformatics. 2023 Jun 27;39(7):btad409. doi: 10.1093/bioinformatics/btad409 (PMC10326302; doi:10.1093/bioinformatics/btad409)
Supplement: btad409_Supplementary_Data [file btad409_supplementary_data.zip › Plassembler_Supplementary_Table_10_10697bp_K_oxytoca_MSB1_2C_bakta_annotation.tsv]

#Annotated with Bakta (v1.7.0): https://github.com/oschwengers/bakta
#Database (v5.0): https://doi.org/10.5281/zenodo.4247252
#Sequence Id	Type	Start	Stop	Strand	Locus Tag	Gene	Product	DbXrefs
contig_1	cds	2	130	+	DIOJJM_00005		hypothetical protein
contig_1	cds	380	1465	+	DIOJJM_00010		replication initiation protein	SO:0001217, UniRef:UniRef50_UPI000E56A1C4, UniRef:UniRef90_UPI000E56A1C4
contig_1	cds	1575	2168	-	DIOJJM_00015		type III toxin-antitoxin system ToxN/AbiQ family toxin	SO:0001217, UniRef:UniRef50_UPI0009863133
contig_1	cds	2447	2731	+	DIOJJM_00020		Helix-turn-helix domain-containing protein	SO:0001217, UniRef:UniRef50_A0A5C4PWD9
contig_1	cds	2708	3475	-	DIOJJM_00025		recombinase family protein	SO:0001217, UniRef:UniRef50_A0A384XMX4, UniRef:UniRef90_UPI000E58DA1C
contig_1	cds	3711	4331	+	DIOJJM_00030	parA	ParA	SO:0001217, UniRef:UniRef50_Q5I226
contig_1	cds	4370	4594	+	DIOJJM_00035		hypothetical protein
contig_1	cds	4639	6009	-	DIOJJM_00040		MobA/MobL family protein	SO:0001217, UniRef:UniRef50_UPI000E598615, UniRef:UniRef90_UPI000E598615
contig_1	cds	6269	6469	+	DIOJJM_00045		hypothetical protein
contig_1	cds	7223	7648	+	DIOJJM_00050		hypothetical protein	SO:0001217, UniRef:UniRef50_UPI000E57F4D8, UniRef:UniRef90_UPI000E57F4D8
contig_1	cds	7893	9434	+	DIOJJM_00055		hypothetical protein
contig_1	cds	9450	9848	-	DIOJJM_00060		hypothetical protein
