# Supplementary material for: Plassembler: an automated bacterial plasmid assembly tool
Source: Bioinformatics. 2023 Jun 27;39(7):btad409. doi: 10.1093/bioinformatics/btad409 (PMC10326302; doi:10.1093/bioinformatics/btad409)
Supplement: btad409_Supplementary_Data [file btad409_supplementary_data.zip › Plassembler_Supplemetary_Table_11_S_aureus_same_sequence_types_plassembler_output.tsv]

Supplementary Table 11
Plassembler v1.1.0 Output for SAMN32360844 long read set assembled with SAMN32360859 short read set to illustrate the quality control functionality of Plassembler.
Both isolates are closely related Sequence Type 22 S. aureus from Houtak, et al. 2023.
8 non circular contigs with no PLSDB hits were assembled with a plasmid copy number near 1 (column G), suggesting possible discrepancies between long and short read datasets
contig	length	mean_depth_short	sd_depth_short	q25_depth_short	q75_depth_short	plasmid_copy_number_short	mean_depth_long	sd_depth_long	q25_depth_long	q75_depth_long	plasmid_copy_number_long	circularity	PLSDB_hit	ACC_NUCCORE	mash_distance	mash_pval	mash_matching_hashes	UID_NUCCORE	Description_NUCCORE	CreateDate_NUCCORE	Topology_NUCCORE	Completeness_NUCCORE	TaxonID_NUCCORE	Genome_NUCCORE	Length_NUCCORE	Source_NUCCORE	UID_ASSEMBLY	Status_ASSEMBLY	SeqReleaseDate_ASSEMBLY	SubmissionDate_ASSEMBLY	Latest_ASSEMBLY	UID_BIOSAMPLE	ACC_BIOSAMPLE	Location_BIOSAMPLE	Coordinates_BIOSAMPLE	IsolationSource_BIOSAMPLE	Host_BIOSAMPLE	CollectionDate_BIOSAMPLE	Host_DISEASE	SamplType_BIOSAMPLE	taxon_name	taxon_rank	lineage	taxon_species_id	taxon_species_name	taxon_genus_id	taxon_genus_name	taxon_family_id	taxon_family_name
chromosome	2788485	83.05	57.33	36	121	1	75.13	15.34	64	86	1	circular
1	20714	97.63	52.73	54	133	1.18	0	0	0	0	0	not_circular	Yes	CP049996.1	0.0295179	0	368/1000	1908623766	Staphylococcus aureus strain pt214 plasmid pER05716.3A.3, complete sequence	24/9/2020	circular	complete	1280	plasmid	9166	INSDC	8158941	Complete Genome	24/9/2020 0:00	24/9/2020 0:00	TRUE	12331031	SAMN12331031	USA:New York City	40.7903114 N 73.9528738 W	blood	Homo sapiens	2016	Bacteremia		Staphylococcus aureus	species	cellular organisms; Bacteria; Terrabacteria group; Firmicutes; Bacilli; Bacillales; Staphylococcaceae; Staphylococcus	1280	Staphylococcus aureus	1279	Staphylococcus	90964	Staphylococcaceae
2	7963	71.61	49.4	31	105	0.86	0	0	0	0	0	not_circular
3	6552	83.23	39.45	55	113	1	0	0	0	0	0	not_circular	Yes	CP049999.1	0.0882637	0	85/1000	1908623780	Staphylococcus aureus strain pt214 plasmid pER05716.3A.6, complete sequence	24/9/2020	circular	complete	1280	plasmid	17186	INSDC	8158941	Complete Genome	24/9/2020 0:00	24/9/2020 0:00	TRUE	12331031	SAMN12331031	USA:New York City	40.7903114 N 73.9528738 W	blood	Homo sapiens	2016	Bacteremia		Staphylococcus aureus	species	cellular organisms; Bacteria; Terrabacteria group; Firmicutes; Bacilli; Bacillales; Staphylococcaceae; Staphylococcus	1280	Staphylococcus aureus	1279	Staphylococcus	90964	Staphylococcaceae
4	4242	50.75	71.61	11	46	0.61	0	0	0	0	0	not_circular
5	2515	117.55	61.89	71	164	1.42	0	0	0	0	0	not_circular
6	2473	1014.9	620.59	489	1404	12.22	1164.42	57.27	1149	1194	15.5	circular	Yes	NC_018969.1	0.000239895	0	990/1000	410655417	Staphylococcus aureus plasmid p19321-P01, complete sequence	3/11/2012	circular	complete	1280	plasmid	2473	RefSeq						14224382	SAMN14224382								Staphylococcus aureus	species	cellular organisms; Bacteria; Terrabacteria group; Firmicutes; Bacilli; Bacillales; Staphylococcaceae; Staphylococcus	1280	Staphylococcus aureus	1279	Staphylococcus	90964	Staphylococcaceae
7	2437	63.46	37.5	25	100	0.76	0	0	0	0	0	not_circular
8	2140	31.33	18.19	16	45	0.38	0	0	0	0	0	not_circular
9	2129	45.59	26.6	27	67	0.55	0	0	0	0	0	not_circular
10	1465	65.18	58	26	86	0.78	0	0	0	0	0	not_circular
11	1334	116.23	41.87	83	151	1.4	0	0	0	0	0	not_circular
[truncated: 25 more columns]
