# Supplementary material for: Plassembler: an automated bacterial plasmid assembly tool
Source: Bioinformatics. 2023 Jun 27;39(7):btad409. doi: 10.1093/bioinformatics/btad409 (PMC10326302; doi:10.1093/bioinformatics/btad409)
Supplement: btad409_Supplementary_Data [file btad409_supplementary_data.zip › Plassembler_Supplemetary_Table_12_S_aureus_different_sequence_types_plassembler_output.tsv]

Supplementary Table 12
Plassembler v1.1.0 Output for SAMN32360844 long read set assembled with SAMN32360837 short read set to illustrate the quality control functionality of Plassembler.
SAMN32360844 is Sequence Type 22, while SAMN32360837 is Sequence Type 30 S. aureus from Houtak, et al. 2023.
43 non circular contigs with no PLSDB hits were assembled with a plasmid copy number near 1 (column G) and a long read copy number of 0 (column L), suggesting discrepancies between long and short read datasets
contig	length	mean_depth_short	sd_depth_short	q25_depth_short	q75_depth_short	plasmid_copy_number_short	mean_depth_long	sd_depth_long	q25_depth_long	q75_depth_long	plasmid_copy_number_long	circularity	PLSDB_hit	ACC_NUCCORE	mash_distance	mash_pval	mash_matching_hashes	UID_NUCCORE	Description_NUCCORE	CreateDate_NUCCORE	Topology_NUCCORE	Completeness_NUCCORE	TaxonID_NUCCORE	Genome_NUCCORE	Length_NUCCORE	Source_NUCCORE	UID_ASSEMBLY	Status_ASSEMBLY	SeqReleaseDate_ASSEMBLY	SubmissionDate_ASSEMBLY	Latest_ASSEMBLY	UID_BIOSAMPLE	ACC_BIOSAMPLE	Location_BIOSAMPLE	Coordinates_BIOSAMPLE	IsolationSource_BIOSAMPLE	Host_BIOSAMPLE	CollectionDate_BIOSAMPLE	Host_DISEASE	SamplType_BIOSAMPLE	taxon_name	taxon_rank	lineage	taxon_species_id	taxon_species_name	taxon_genus_id	taxon_genus_name	taxon_family_id	taxon_family_name
chromosome	2788485	130.68	85.61	61	195	1	75.13	15.33	64	86	1	circular
1	33791	165.09	71.36	106	222	1.26	0	0	0	0	0	not_circular	Yes	NC_004944.1	0.0872439	0	87/1000	32455506	Lactiplantibacillus plantarum plasmid pMD5057, complete sequence	7/7/2003	circular	complete	1590	plasmid	10877	RefSeq						14224760	SAMN14224760								Lactiplantibacillus plantarum	species	cellular organisms; Bacteria; Terrabacteria group; Firmicutes; Bacilli; Lactobacillales; Lactobacillaceae; Lactiplantibacillus	1590	Lactiplantibacillus plantarum	2767842	Lactiplantibacillus	33958	Lactobacillaceae
2	33595	86.81	58	43	122	0.66	0	0	0	0	0	not_circular	Yes	CP003670.1	0.0937829	0	75/1000	443426771	Staphylococcus warneri SG1 plasmid clone pvSw1 genomic sequence	23/1/2013	not-set		1194526	plasmid	13186	INSDC	558898	Complete Genome	23/1/2013 0:00	23/1/2013 0:00	TRUE	2604131	SAMN02604131								Staphylococcus warneri SG1	strain	cellular organisms; Bacteria; Terrabacteria group; Firmicutes; Bacilli; Bacillales; Staphylococcaceae; Staphylococcus; Staphylococcus warneri	1292	Staphylococcus warneri	1279	Staphylococcus	90964	Staphylococcaceae
3	30848	143.32	66.21	89	195	1.1	0	0	0	0	0	not_circular
4	29124	215.36	69.03	174	254	1.65	0	0	0	0	0	not_circular
5	26431	122.57	63.17	69	172	0.94	0	0	0	0	0	not_circular
6	21823	161.01	66.22	104	214	1.23	0	0	0	0	0	not_circular	Yes	CP049996.1	0.0425838	0	257/1000	1908623766	Staphylococcus aureus strain pt214 plasmid pER05716.3A.3, complete sequence	24/9/2020	circular	complete	1280	plasmid	9166	INSDC	8158941	Complete Genome	24/9/2020 0:00	24/9/2020 0:00	TRUE	12331031	SAMN12331031	USA:New York City	40.7903114 N 73.9528738 W	blood	Homo sapiens	2016	Bacteremia		Staphylococcus aureus	species	cellular organisms; Bacteria; Terrabacteria group; Firmicutes; Bacilli; Bacillales; Staphylococcaceae; Staphylococcus	1280	Staphylococcus aureus	1279	Staphylococcus	90964	Staphylococcaceae
7	20032	87.89	63.54	38	123	0.67	0	0	0	0	0	not_circular
8	15914	131.76	63.6	82	182	1.01	0	0	0	0	0	not_circular
9	13964	137.34	96.61	50	220	1.05	0	0	0	0	0	not_circular
10	11760	174.45	112.65	88	219	1.33	0	0	0	0	0	not_circular	Yes	NC_021513.1	0.0829489	0	96/1000	519428797	Listeria innocua plasmid pDB2011, complete sequence	1/7/2013	circular	complete	1642	plasmid	7641	RefSeq						14225927	SAMN14225927								Listeria innocua	species	cellular organisms; Bacteria; Terrabacteria group; Firmicutes; Bacilli; Bacillales; Listeriaceae; Listeria	1642	Listeria innocua	1637	Listeria	186820	Listeriaceae
11	10814	260.08	151.03	140	361	1.99	0	0	0	0	0	not_circular	Yes	CP049999.1	0.056983	0	178/1000	1908623780	Staphylococcus aureus strain pt214 plasmid pER05716.3A.6, complete sequence	24/9/2020	circular	complete	1280	plasmid	17186	INSDC	8158941	Complete Genome	24/9/2020 0:00	24/9/2020 0:00	TRUE	12331031	SAMN12331031	USA:New York City	40.7903114 N 73.9528738 W	blood	Homo sapiens	2016	Bacteremia		Staphylococcus aureus	species	cellular organisms; Bacteria; Terrabacteria group; Firmicutes; Bacilli; Bacillales; Staphylococcaceae; Staphylococcus	1280	Staphylococcus aureus	1279	Staphylococcus	90964	Staphylococcaceae
12	8374	106.19	77.33	40	153	0.81	0	0	0	0	0	not_circular
13	8341	130.5	91.54	51	204	1	0	0	0	0	0	not_circular
14	7465	179.39	128.76	77	260	1.37	0	0	0	0	0	not_circular	Yes	NZ_MN687830.1	0.0290489	0	373/1000	1884857997	Staphylococcus aureus strain 8N plasmid p_8N_qac, complete sequence	4/8/2020	circular	complete	1280	plasmid	13899	RefSeq															Staphylococcus aureus	species	cellular organisms; Bacteria; Terrabacteria group; Firmicutes; Bacilli; Bacillales; Staphylococcaceae; Staphylococcus	1280	Staphylococcus aureus	1279	Staphylococcus	90964	Staphylococcaceae
15	6996	220.5	47.44	199	251	1.69	0	0	0	0	0	not_circular	Yes	NZ_CP054833.1	0.0338037	0	326/1000	1859641988	Staphylococcus saprophyticus strain UTI-045 plasmid pUTI-045-2, complete sequence	19/6/2020	circular	complete	29385	plasmid	19933	RefSeq	7287921	Complete Genome	18/6/2020 0:00	18/6/2020 0:00	TRUE	15089826	SAMN15089826	USA: California		urine	Homo sapiens	2019		whole organism	Staphylococcus saprophyticus	species	cellular organisms; Bacteria; Terrabacteria group; Firmicutes; Bacilli; Bacillales; Staphylococcaceae; Staphylococcus	29385	Staphylococcus saprophyticus	1279	Staphylococcus	90964	Staphylococcaceae
16	6808	142.35	85.57	63	215	1.09	0	0	0	0	0	not_circular	Yes	NZ_KT780704.1	0.0898429	0	82/1000	1848399176	Staphylococcus aureus subsp. aureus RN4220 plasmid pRM27, complete sequence.	3/6/2020	circular	complete	561307	plasmid	64127	RefSeq						14226372	SAMN14226372								Staphylococcus aureus subsp. aureus RN4220		cellular organisms; Bacteria; Terrabacteria group; Firmicutes; Bacilli; Bacillales; Staphylococcaceae; Staphylococcus; Staphylococcus aureus; Staphylococcus aureus subsp. aureus NCTC 8325	1280	Staphylococcus aureus	1279	Staphylococcus	90964	Staphylococcaceae
17	6062	85.57	49.03	51	110	0.65	0	0	0	0	0	not_circular
18	5982	388.85	244.83	147	612	2.98	0	0	0	0	0	not_circular	Yes	NZ_AJ400722.1	0.028588	0	378/1000	1862702877	Staphylococcus haemolyticus strain NVH97A plasmid pNVH97A, complete sequence	16/6/2000	circular	complete	1283	plasmid	11659	RefSeq						14229158	SAMN14229158								Staphylococcus haemolyticus	species	cellular organisms; Bacteria; Terrabacteria group; Firmicutes; Bacilli; Bacillales; Staphylococcaceae; Staphylococcus	1283	Staphylococcus haemolyticus	1279	Staphylococcus	90964	Staphylococcaceae
19	5438	47.8	32.47	19	70	0.37	0	0	0	0	0	not_circular
20	4861	104.18	76.08	51	134	0.8	0	0	0	0	0	not_circular
21	4844	135.16	78.2	56	201	1.03	0	0	0	0	0	not_circular
22	4578	102.09	75.86	41	156	0.78	0	0	0	0	0	not_circular
23	4566	137.74	67.46	78	193	1.05	0	0	0	0	0	not_circular
24	4396	106.36	61.27	58	161	0.81	0	0	0	0	0	not_circular	Yes	NZ_CP033733.1	0.000981871	0	960/1000	1520488916	Staphylococcus hominis strain FDAARGOS_575 plasmid unnamed2, complete sequence	26/11/2018	circular	complete	1290	plasmid	4439	RefSeq	2113151	Complete Genome	21/11/2018 0:00	21/11/2018 0:00	TRUE	10163251	SAMN10163251			clinical isolate	Homo sapiens				Staphylococcus hominis	species	cellular organisms; Bacteria; Terrabacteria group; Firmicutes; Bacilli; Bacillales; Staphylococcaceae; Staphylococcus	1290	Staphylococcus hominis	1279	Staphylococcus	90964	Staphylococcaceae
25	4174	64.24	36.4	37	82	0.49	0	0	0	0	0	not_circular
26	3730	206.72	163.59	64	346	1.58	0	0	0	0	0	not_circular	Yes	NZ_CP022608.1	0.054149	0	191/1000	1441557640	Staphylococcus aureus strain FORC_061 plasmid pFORC61_2, complete sequence	3/8/2018	circular	complete	1280	plasmid	17939	RefSeq	1837001	Complete Genome	31/7/2018 0:00	31/7/2018 0:00	TRUE	7372047	SAMN07372047	South Korea	36.86590966729366 N 127.5528171192243 E	blood	Homo sapiens	2017-01	food poisoning		Staphylococcus aureus	species	cellular organisms; Bacteria; Terrabacteria group; Firmicutes; Bacilli; Bacillales; Staphylococcaceae; Staphylococcus	1280	Staphylococcus aureus	1279	Staphylococcus	90964	Staphylococcaceae
27	3398	52.71	36.08	27	71	0.4	0	0	0	0	0	not_circular
28	3252	112.17	49.62	77	148	0.86	0	0	0	0	0	not_circular
29	3144	256.95	137.1	161	365	1.97	0	0	0	0	0	not_circular
30	3044	140.55	64.77	83	193	1.08	0	0	0	0	0	not_circular	Yes	NC_013347.1	0.0680698	0	136/1000	260667569	Staphylococcus aureus plasmid pSK62, complete sequence	7/10/2009	circular	complete	1280	plasmid	22694	RefSeq						14225433	SAMN14225433								Staphylococcus aureus	species	cellular organisms; Bacteria; Terrabacteria group; Firmicutes; Bacilli; Bacillales; Staphylococcaceae; Staphylococcus	1280	Staphylococcus aureus	1279	Staphylococcus	90964	Staphylococcaceae
31	2589	50.69	42.84	26	51	0.39	0	0	0	0	0	not_circular
32	2469	1151.45	783.55	519	1743	8.81	0	0	0	0	0	not_circular	Yes	NC_013302.1	0.00508714	0	816/1000	410108946	Staphylococcus aureus plasmid SAP070A, complete sequence	26/10/2012	circular	complete	1280	plasmid	3011	RefSeq						14225456	SAMN14225456								Staphylococcus aureus	species	cellular organisms; Bacteria; Terrabacteria group; Firmicutes; Bacilli; Bacillales; Staphylococcaceae; Staphylococcus	1280	Staphylococcus aureus	1279	Staphylococcus	90964	Staphylococcaceae
33	2436	124.09	76.46	46	184	0.95	0	0	0	0	0	not_circular
34	2299	167.45	86.86	92	236	1.28	0	0	0	0	0	not_circular
35	2293	58.12	28.58	36	71	0.44	0	0	0	0	0	not_circular
36	2160	97.66	56.21	53	130	0.75	0	0	0	0	0	not_circular
37	2080	69.42	34.98	39	102	0.53	0	0	0	0	0	not_circular
38	1860	73.11	64.07	28	97	0.56	0	0	0	0	0	not_circular
39	1758	103.28	57.03	55	155	0.79	0	0	0	0	0	not_circular
40	1747	82.37	46.44	50	117	0.63	0	0	0	0	0	not_circular
41	1708	41.22	23.15	25	54	0.32	0	0	0	0	0	not_circular
42	1581	163.67	60.15	108	204	1.25	0	0	0	0	0	not_circular
43	1554	53.1	24.03	30	77	0.41	0	0	0	0	0	not_circular
44	1510	160.82	66.67	103	216	1.23	0	0	0	0	0	not_circular
45	1397	103.39	58.9	60	139	0.79	0	0	0	0	0	not_circular
46	1339	171.65	29.07	157	185	1.31	0	0	0	0	0	not_circular
47	1324	4863.29	1319.96	3779	5852	37.22	0	0	0	0	0	not_circular	Yes	NZ_CP066652.1	0.035505	0	311/1000	1951072905	Enterococcus faecium strain Dallas 148 plasmid unnamed, complete sequence	30/12/2020	circular	complete	1352	plasmid	3977	RefSeq	9014571	Complete Genome	28/12/2020 0:00	28/12/2020 0:00	TRUE	17038104	SAMN17038104	USA: Dallas		rectal swab	Homo sapiens	2015		cell culture	Enterococcus faecium	species	cellular organisms; Bacteria; Terrabacteria group; Firmicutes; Bacilli; Lactobacillales; Enterococcaceae; Enterococcus	1352	Enterococcus faecium	1350	Enterococcus	81852	Enterococcaceae
48	1315	172.63	73.19	105	234	1.32	0	0	0	0	0	not_circular
49	1240	52.52	33.59	27	66	0.4	0	0	0	0	0	not_circular
50	1217	638.38	120.37	564	728	4.89	0	0	0	0	0	not_circular	Yes	NZ_LN831037.1	0.0857608	0	90/1000	983361457	Staphylococcus aureus strain NCTC13435 plasmid 2, complete sequence	22/3/2015	circular	complete	1280	plasmid	6578	RefSeq	590251	Complete Genome	22/3/2015 0:00	22/3/2015 0:00	TRUE	2898478	SAMEA2479566			skin abscess		2003			Staphylococcus aureus	species	cellular organisms; Bacteria; Terrabacteria group; Firmicutes; Bacilli; Bacillales; Staphylococcaceae; Staphylococcus	1280	Staphylococcus aureus	1279	Staphylococcus	90964	Staphylococcaceae
51	1213	75.17	62.84	26	120	0.58	0	0	0	0	0	not_circular
52	1169	84.98	33.03	63	107	0.65	0	0	0	0	0	not_circular
53	1126	224.49	181.28	92	398	1.72	0	0	0	0	0	not_circular
54	1101	126.99	69.37	42	187	0.97	0	0	0	0	0	not_circular
55	1083	116.55	60.36	61	177	0.89	0	0	0	0	0	not_circular
56	1003	131.44	63.23	79	187	1.01	0	0	0	0	0	not_circular
57	542	2154.21	846.36	1291	3016	16.48	0	0	0	0	0	not_circular	Yes	NZ_CP033974.1	0.0588483	0	170/1000	1783863116	Staphylococcus aureus strain P2D15C1 plasmid unnamed2, complete sequence	14/12/2019	circular	complete	1280	plasmid	3011	RefSeq	5383161	Complete Genome	11/12/2019 0:00	11/12/2019 0:00	TRUE	10374696	SAMN10374696	Israel: Jerusalem	31.7732 N 35.1853 E	blood	Homo sapiens	17/10/2017	ENDOCARDITIS		Staphylococcus aureus	species	cellular organisms; Bacteria; Terrabacteria group; Firmicutes; Bacilli; Bacillales; Staphylococcaceae; Staphylococcus	1280	Staphylococcus aureus	1279	Staphylococcus	90964	Staphylococcaceae
58	469	971.72	63.16	951	1006	7.44	0	0	0	0	0	not_circular
59	404	183.8	20.32	168	201	1.41	0	0	0	0	0	not_circular
[truncated: 25 more columns]
