# Supplementary material for: Plassembler: an automated bacterial plasmid assembly tool
Source: Bioinformatics. 2023 Jun 27;39(7):btad409. doi: 10.1093/bioinformatics/btad409 (PMC10326302; doi:10.1093/bioinformatics/btad409)
Supplement: btad409_Supplementary_Data [file btad409_supplementary_data.zip › Plassembler_Supplementary_Table_1_Simulated_Plasmid_Lengths.xlsx]

## Sheet: Supplementary_Table_1
Supplementary Table 1
For each sample (column C) and the thread count (column D), columns E-M contain the total number of correct, missed and fragmented contigs for each of the 3 assembly methods.
Column K shows the lengths of the ground truth plasmids used to create simulated read sets.
The length of all contigs recovered by Plassembler v1.1.0 with Flye (Column O), Unicycler v0.5.0 (Column P) and Plassembler v1.1.0 with Raven (Column Q) are indicated separately, delimited with semi colons.
The length of all contigs recovered by Flye (column R) and Raven (column S) within the Plassembler output are also included.
Study	Species	Sample	Threads	Correctly Assembled Flye	Missed Plassembler Flye	Incomplete/Fragmented Plassembler Flye	Correctly Assembled Unicycler	Missed Unicycler	Incomplete/Fragmented Unicycler	Correctly Assembled Raven	Missed Plassembler Raven	Incomplete/Fragmented Plassembler Raven	Ground Truth	PLASSEMBLER with FLYE	UNICYCLER	PLASSEMBLER with RAVEN	RAVEN	FLYE
Wick, Judd, Wyres, et al., 2021	Acinetobacter baumannii	J9	1	2	0	0	2	0	0	2	0	0	145059; 6078	145059; 6078	145059; 6078	145059; 6078	6076; 145054	145058; 12164
Wick, Judd, Wyres, et al., 2021	Acinetobacter baumannii	J9	8	2	0	0	2	0	0	2	0	0	145059; 11621; 6078	145059; 6078	145059; 6078	145059; 6078	6076; 145054	11742; 145059; 6078
Wick, Judd, Wyres, et al., 2021	Acinetobacter baumannii	J9	16	2	0	0	2	0	0	2	0	0	145059; 6078	145059; 6078	145059; 6078	145059; 6078	6076; 145054	145059; 12164
Houtak, et al., 2023	Staphylococcus aureus	C222	1	1	0	0	0	1	0	1	0	0	2473	2473	No Plasmid Assembled	2473	2462	No Plasmid Assembled
Houtak, et al., 2023	Staphylococcus aureus	C222	8	1	0	0	0	1	0	1	0	0	2473	2473	No Plasmid Assembled	2473	2462	No Plasmid Assembled
Houtak, et al., 2023	Staphylococcus aureus	C222	16	1	0	0	0	1	0	1	0	0	2473	2473	No Plasmid Assembled	2473	2462	No Plasmid Assembled
Mathers, et al., 2017	Klebsiella pneumoniae	CAV 1217	1	4	0	0	4	0	0	4	0	0	181436; 70606; 44015; 9294	181436; 70606; 44015; 9294	181436; 70606; 44015; 9294	181436; 70606; 44015; 9294	181430; 9294; 44014; 70601	9294; 181432; 44015; 70606
Mathers, et al., 2017	Klebsiella pneumoniae	CAV 1217	8	4	0	0	4	0	0	4	0	0	181436; 70606; 44015; 9294	181436; 70606; 44015; 9294; 4820	181436; 70606; 44015; 9294	181436; 70606; 44015; 9294	181430; 9294; 44014; 70601	4958; 9294; 181434; 70605; 44014
Mathers, et al., 2017	Klebsiella pneumoniae	CAV 1217	16	4	0	0	4	0	0	4	0	0	181436; 70606; 44015; 9294	181436; 70606; 44015; 9294	181436; 70606; 44015; 9294	181436; 70606; 44015; 9294	181433; 9294; 44014; 70601	181434; 18428; 70605; 44015
Wick, Judd, Wyres, et al., 2021	Citrobacter koseri	MINF 9D	1	2	0	0	1	1	0	2	0	0	64962; 9294	64962; 9294	64959	64962; 9294	64956; 9284	64962; 16870
Wick, Judd, Wyres, et al., 2021	Citrobacter koseri	MINF 9D	8	2	0	0	1	1	0	2	0	0	64962; 9294	64962; 9294	64959	64962; 9294	64956; 9284	10850; 9293; 63284
Wick, Judd, Wyres, et al., 2021	Citrobacter koseri	MINF 9D	16	2	0	0	1	1	0	2	0	0	64962; 9294	64962; 9294	64959	64962; 9294	64956; 9284	9293; 64961
Wick, Judd, Wyres, et al., 2021	Enterobacter kobei	MSB1 1B	1	4	1	0	4	1	0	4	1	0	136482; 108411; 4665; 3715; 2370	136482; 108411; 4664; 3715	136482; 108411; 4664; 3715	136482; 108411; 4664; 3715	3487; 108404; 136474	108408; 136477
Wick, Judd, Wyres, et al., 2021	Enterobacter kobei	MSB1 1B	8	4	1	0	4	1	0	4	1	0	136482; 108411; 4665; 3715; 2370	136482; 108411; 4664; 3715	136482; 108411; 4664; 3715	136482; 108411; 4664; 3715	3487; 108404; 136474	108408; 136477
Wick, Judd, Wyres, et al., 2021	Enterobacter kobei	MSB1 1B	16	4	1	0	4	1	0	4	1	0	136482; 108411; 4665; 3715; 2370	136482; 108411; 4664; 3715	136482; 108411; 4664; 3715	136482; 108411; 4664; 3715	3487; 108410; 136483	136477; 108320
Wick, Judd, Wyres, et al., 2021	Haemophilus sp002998595	M1C132 1	1	5	0	0	5	0	0	5	0	0	39398; 10719; 9975; 7392; 5675	39399; 10719; 9975; 8750; 7392; 5675	39398; 10719; 9975; 7392; 5675	39398; 10719; 9975; 7391; 5675	5667; 39487; 10712; 9968; 7382	8872; 7390; 9974; 39398; 19955
Wick, Judd, Wyres, et al., 2021	Haemophilus sp002998595	M1C132 1	8	5	0	0	5	0	0	5	0	0	39398; 10719; 9975; 7392; 5675	39398; 10719; 9975; 7391; 5675	39398; 10719; 9975; 7392; 5675	39398; 10719; 9975; 7391; 5675	5667; 39474; 10712; 9968; 7382	7392; 10719; 19948; 39398
Wick, Judd, Wyres, et al., 2021	Haemophilus sp002998595	M1C132 1	16	5	0	0	5	0	0	5	0	0	39398; 10719; 9975; 7392; 5675	39398; 10719; 9975; 7391; 5675	39398; 10719; 9975; 7392; 5675	39398; 10719; 9975; 7391; 5675	5667; 39487; 10712; 9968; 7382	14787; 9975; 18066; 39398
Wick, Judd, Wyres, et al., 2021	Klebsiella oxytoca	MSB1 2C	1	4	0	0	3	1	0	4	0	0	118161; 58472; 9975; 4574	118161; 58472; 9975; 4574	118161; 58472; 9975	118161; 58472; 9975; 4574	9969; 4569; 118157; 58467	58468; 118159; 9975
Wick, Judd, Wyres, et al., 2021	Klebsiella oxytoca	MSB1 2C	8	4	0	0	3	1	0	4	0	0	118161; 58472; 9975; 4574	118161; 58472; 9975; 4574	118161; 58472; 9975	118161; 58472; 9975; 4574	4569; 9969; 118157; 58467	9975; 118164; 58468
Wick, Judd, Wyres, et al., 2021	Klebsiella oxytoca	MSB1 2C	16	4	0	0	3	1	0	4	0	0	118161; 58472; 9975; 4574	118161; 58472; 9975; 4574	118161; 58472; 9975	118161; 58472; 9975; 4574	9969; 4569; 118157; 58467	9975; 58468; 118159
Wick, Judd, Wyres, et al., 2021	Klebsiella variicola	INF345	1	5	0	1	4	1	1	5	0	1	250980; 243620; 31780 (linear); 5783; 3514	250980; 243620; 30412; 5780; 3514	250974; 243620; 30412; 5783	250980; 243620; 30412; 5783; 3514	250973; 243616; 5432	31745; 858; 250966; 243616
Wick, Judd, Wyres, et al., 2021	Klebsiella variicola	INF345	8	5	0	1	4	1	1	5	0	1	250980; 243620; 31780 (linear); 5783; 3514	250980; 243620; 30412; 5783; 3514	250974; 243620; 30412; 5783	250980; 243620; 30412; 5783; 3514	250973; 243616; 5432	5814; 31496; 858; 243616; 250967
Wick, Judd, Wyres, et al., 2021	Klebsiella variicola	INF345	16	5	0	1	4	1	1	5	0	1	250980; 243620; 31780 (linear); 5783; 3514	250980; 243620; 30412; 5780; 3514	250974; 243620; 30412; 5783	250980; 243620; 30412; 5783; 3514	250975; 243616; 5432	31548; 858; 243616; 250967
De Maio, et al., 2019	Klebsiella pneumoniae	MGH78578	1	5	0	0	5	0	0	5	0	0	175881; 107163; 88581; 4259; 3478	175881; 107163; 88581; 4259; 3478	175881; 107163; 88583; 4259; 3478	175881; 107163; 88581; 4259; 3478	308948; 87843	107166; 175896; 88579
De Maio, et al., 2019	Klebsiella pneumoniae	MGH78578	8	5	0	0	5	0	0	5	0	0	175881; 107163; 88581; 4259; 3478	175881; 107163; 88581; 4259; 3478	175881; 107163; 88583; 4259; 3478	175881; 107163; 88581; 4259; 3478	308942; 87842	107160; 88580; 175891
De Maio, et al., 2019	Klebsiella pneumoniae	MGH78578	16	5	0	0	5	0	0	5	0	0	175881; 107163; 88581; 4259; 3478	175881; 107163; 88579; 4259; 3478	175881; 107163; 88583; 4259; 3478	175881; 107163; 88581; 4259; 3478	309018; 87844	176086; 107157; 88577
De Maio, et al., 2019	Enterobacter cloacae	RBHSTW-00059	1	4	0	1	3	1	0	4	0	1	77568; 61064; 4990; 2495	77568; 61063; 4990; 2495	77567; 61063; 4990	61063; 33436; 24436; 11384; 4990; 2495; 1139; 1099	61061	7946; 77585; 61100
De Maio, et al., 2019	Enterobacter cloacae	RBHSTW-00059	8	4	0	0	3	1	0	4	0	1	77568; 61064; 4990; 2495	77568; 61063; 4990; 2495	77567; 61063; 4990	61063; 33436; 24436; 11384; 4990; 2495; 1139; 1099	61061	77568; 61064
De Maio, et al., 2019	Enterobacter cloacae	RBHSTW-00059	16	4	0	0	3	1	0	4	0	1	77568; 61064; 4990; 2495	77568; 61064; 4990; 2495	77567; 61063; 4990	61063; 33475; 24374; 7553; 4990; 3806; 2495	61061	7946; 77585; 61100
De Maio, et al., 2019	Escherichia coli	RBHSTW-00122	1	3	0	0	3	0	0	3	0	0	151959; 4263; 4195	151959; 4263; 4195	151959; 4263; 4195	151959; 4263; 4195	151953	151951
De Maio, et al., 2019	Escherichia coli	RBHSTW-00122	8	3	0	0	3	0	0	3	0	0	151959; 4263; 4195	151959; 4263; 4195	151959; 4263; 4195	151959; 4263; 4195	151953	151951
De Maio, et al., 2019	Escherichia coli	RBHSTW-00122	16	3	0	0	3	0	0	3	0	0	151959; 4263; 4195	151959; 4263; 4195	151959; 4263; 4195	151959; 4263; 4195	151953	151952
De Maio, et al., 2019	Citrobacter braakii	RBHSTW-00127	1	4	0	0	4	0	0	4	0	0	167459; 119392; 2877; 2759	167459; 119392; 2877; 2759	167459; 119392; 2877; 2759	167459; 119392; 2877; 2759	119389; 167457	119391; 167458
De Maio, et al., 2019	Citrobacter braakii	RBHSTW-00127	8	4	0	0	4	0	0	4	0	0	167459; 119392; 2877; 2759	167459; 119392; 2877; 2759	167459; 119392; 2877; 2759	167459; 119392; 2877; 2759	119389; 167457	6640; 119474; 167484
De Maio, et al., 2019	Citrobacter braakii	RBHSTW-00127	16	4	0	0	4	0	0	4	0	0	167459; 119392; 2877; 2759	167459; 119392; 2877; 2759	167459; 119392; 2877; 2759	167459; 119392; 2877; 2759	119392; 167457	167458; 119391
De Maio, et al., 2019	Klebsiella pneumoniae	RBHSTW-00128	1	3	0	0	2	1	0	3	0	0	152250; 5733; 3980	152250; 5733; 3980	152250; 5733	152250; 5733; 3980	152240; 3975	152250; 16993
De Maio, et al., 2019	Klebsiella pneumoniae	RBHSTW-00128	8	3	0	0	2	1	0	3	0	0	152250; 5733; 3980	152250; 5733; 3980	152250; 5733	152250; 5733; 3980	152240; 3975	5732; 152250
De Maio, et al., 2019	Klebsiella pneumoniae	RBHSTW-00128	16	3	0	0	2	1	0	3	0	0	152250; 5733; 3980	152250; 5733; 3980	152250; 5733	152250; 5733; 3980	152240; 3975	11465; 152250
De Maio, et al., 2019	Enterobacter cloacae	RBHSTW-00131	1	3	0	0	3	0	0	2	0	1	49783; 5941; 5215	49783; 5941; 5215	49783; 5941; 5215	49783; 5215; 4662	49782	17032; 49780; 10430
De Maio, et al., 2019	Enterobacter cloacae	RBHSTW-00131	8	3	0	0	3	0	0	2	0	1	49783; 5941; 5215	49783; 5941; 5215	49783; 5941; 5215	49783; 5215; 4662	49782	11881; 49781; 10260
De Maio, et al., 2019	Enterobacter cloacae	RBHSTW-00131	16	3	0	0	3	0	0	2	0	1	49783; 5941; 5215	49783; 5941; 5215	49783; 5941; 5215	49783; 5215; 4662	49782	10428; 11658; 49781
De Maio, et al., 2019	Citrobacter gillenii	RBHSTW-00142	1	5	0	1	6	0	0	5	0	1	292078; 49854; 21754; 11259; 9492; 3764	292078; 49854; 21754; 11263; 9492; 2536	292078; 49854; 21754; 11259; 9492; 3764	292078; 49854; 21754; 11259; 6519; 2541	49846; 11248; 21750; 292071	22504; 292077; 49854; 21753; 18991
De Maio, et al., 2019	Citrobacter gillenii	RBHSTW-00142	8	5	0	1	6	0	0	5	0	1	292078; 49854; 21754; 11259; 9492; 3764	292078; 49854; 21754; 11258; 9492; 2527	292078; 49854; 21754; 11259; 9492; 3764	292078; 49854; 21754; 11264; 9492; 2518	49848; 11248; 21750; 292071; 15486	2536; 9432; 9492; 292077; 49857; 21753
De Maio, et al., 2019	Citrobacter gillenii	RBHSTW-00142	16	5	0	1	6	0	0	5	0	1	292078; 49854; 21754; 11259; 9492; 3764	292078; 49854; 21754; 11259; 9492; 7797; 2530; 1893	292078; 49854; 21754; 11259; 9492; 3764	292078; 49854; 21754; 11259; 6489; 2530	49846; 11248; 21750; 292071	10942; 49856; 292077; 9492; 11258; 21753
De Maio, et al., 2019	Klebsiella oxytoca	RBHSTW-00167	1	7	0	1	7	0	1	7	0	1	223875; 178580; 67562; 11378; 6761; 5087; 5010; 4841	223876; 178580; 67562; 11377; 6761; 5087; 5010; 1601; 1130	223876; 178580; 67562; 12494; 5087; 5010; 4841; 1130	223309; 178580; 67562; 11377; 5895; 5087; 5010; 1130	221542; 67555; 211176; 11211	67781; 178578; 3203; 223876; 5298; 19312; 844; 22581
De Maio, et al., 2019	Klebsiella oxytoca	RBHSTW-00167	8	7	0	1	7	0	1	6	0	2	223875; 178580; 67562; 11378; 6761; 5087; 5010; 4841	223876; 178580; 67562; 11391; 6761; 5087; 5010; 1601; 1130	223876; 178580; 67562; 12494; 5087; 5010; 4841; 1130	223308; 178580; 67562; 11378; 5087; 5010; 4251; 1601; 1130	221482; 113672; 210598; 11261	67781; 178578; 3203; 223876; 5298; 550; 20681; 26980
De Maio, et al., 2019	Klebsiella oxytoca	RBHSTW-00167	16	7	0	1	7	0	1	7	0	1	223875; 178580; 67562; 11378; 6761; 5087; 5010; 4841	219525; 178580; 67562; 11376; 6755; 5087; 5010; 1601; 1130	223876; 178580; 67562; 12494; 5087; 5010; 4841; 1130	223309; 178580; 67562; 11376; 5895; 5087; 5010; 1130	221636; 67566; 211271; 10827	223887; 11373; 5429; 67822; 8765; 6758; 178578
De Maio, et al., 2019	Klebsiella oxytoca	RBHSTW-00189	1	5	0	0	5	0	0	5	0	0	218948; 115072; 113294; 3452; 2348	218948; 115072; 113294; 3452; 2348	218948; 115072; 113294; 3452; 2348	218948; 115072; 113294; 3452; 2348	108523; 334371	115071; 218943; 113289
De Maio, et al., 2019	Klebsiella oxytoca	RBHSTW-00189	8	4	0	1	5	0	0	5	0	0	218948; 115072; 113294; 3452; 2348	324174; 113295; 3452; 2348	218948; 115072; 113294; 3452; 2348	218948; 115072; 113297; 3452; 2348	108523; 334355	113290; 115072; 218937
De Maio, et al., 2019	Klebsiella oxytoca	RBHSTW-00189	16	5	0	0	5	0	0	5	0	0	218948; 115072; 113294; 3452; 2348	218948; 115072; 113294; 3452; 2348	218948; 115072; 113294; 3452; 2348	218948; 115072; 113294; 3452; 2348	108523; 334355	218943; 115070; 113289
De Maio, et al., 2019	Shigella dysenteriae	RBHSTW-00277	1	1	0	0	1	0	0	1	0	0	146791	146791	146791	146791	146781	706; 932; 146787
De Maio, et al., 2019	Shigella dysenteriae	RBHSTW-00277	8	1	0	0	1	0	0	1	0	0	146791	146791	146791	146791	146781	932; 579; 144940
De Maio, et al., 2019	Shigella dysenteriae	RBHSTW-00277	16	1	0	0	1	0	0	1	0	0	146791	146791	146791	146791	146781	932; 579; 146787
De Maio, et al., 2019	Citrobacter freundii	RBHSTW-00350	1	1	0	0	1	0	0	1	0	0	54483	54483	54483	54483	54475	54482
De Maio, et al., 2019	Citrobacter freundii	RBHSTW-00350	8	1	0	0	1	0	0	1	0	0	54483	54483	54483	54483	54475	54483
De Maio, et al., 2019	Citrobacter freundii	RBHSTW-00350	16	1	0	0	1	0	0	1	0	0	54483	54483	54483	54483	54475	54482
De Maio, et al., 2019	Escherichia coli	RHB11-C04	1	2	0	0	2	0	0		0	0	220911; 69882	220911; 69882	220911; 69882	220911; 69882	220903; 69878	69880; 220901
De Maio, et al., 2019	Escherichia coli	RHB11-C04	8	2	0	0	2	0	0		0	0	220911; 69882	220911; 69882	220911; 69882	220911; 69882	220902; 69874	69880; 220901
De Maio, et al., 2019	Escherichia coli	RHB11-C04	16	2	0	0	2	0	0		0	0	220911; 69882	220911; 69882	220911; 69882	220911; 69882	220903; 69878	69880; 220901
