# Supplementary material for: Plassembler: an automated bacterial plasmid assembly tool
Source: Bioinformatics. 2023 Jun 27;39(7):btad409. doi: 10.1093/bioinformatics/btad409 (PMC10326302; doi:10.1093/bioinformatics/btad409)
Supplement: btad409_Supplementary_Data [file btad409_supplementary_data.zip › Plassembler_Supplementary_Table_2_Simulated_Flye_Duplicate_Plasmids.xlsx]

## Sheet: Supplementary_Table_2
Supplementary Table 2
Each assembly with a clear multiplicated plasmid assembled by Flye as part of the Plassembler v1.1.0 benchmarking is included.
The duplicated/triplicated assembly is indicated in bold in column F.
Study	Species	Sample	Threads	Ground Truth	Flye Assembly (From Plassembler)
Wick, Judd, Wyres, et al., 2021	Acinetobacter baumannii	J9	1	145059; 6078	145058; 12164
Wick, Judd, Wyres, et al., 2021	Acinetobacter baumannii	J9	8	145059; 6078	145059; 12164
Mathers, et al., 2017	Klebsiella pneumoniae	CAV 1217	1	181436; 70606; 44015; 9294	181434; 18428; 70605; 44015
Wick, Judd, Wyres, et al., 2021	Citrobacter koseri	MINF 9D	1	64962; 9294	64962; 16870
Wick, Judd, Wyres, et al., 2021	Haemophilus sp002998595	M1C132 1	1	39398; 10719; 9975; 7392; 5675	8872; 7390; 9974; 39398; 19955
Wick, Judd, Wyres, et al., 2021	Haemophilus sp002998595	M1C132 1	8	39398; 10719; 9975; 7392; 5675	7392; 10719; 19948; 39398
Wick, Judd, Wyres, et al., 2021	Haemophilus sp002998595	M1C132 1	16	39398; 10719; 9975; 7392; 5675	14787; 9975; 18066; 39398
De Maio, et al., 2019	Klebsiella pneumoniae	RBHSTW-00128	1	152250; 5733; 3980	152250; 16993
De Maio, et al., 2019	Klebsiella pneumoniae	RBHSTW-00128	16	152250; 5733; 3980	11465; 152250
De Maio, et al., 2019	Enterobacter cloacae	RBHSTW-00131	1	49783; 5941; 5215	17032; 49780; 10430
De Maio, et al., 2019	Enterobacter cloacae	RBHSTW-00131	8	49783; 5941; 5215	11881; 49781; 10260
De Maio, et al., 2019	Enterobacter cloacae	RBHSTW-00131	16	49783; 5941; 5215	10428; 11658; 49781
