# Supplementary material for: Plassembler: an automated bacterial plasmid assembly tool
Source: Bioinformatics. 2023 Jun 27;39(7):btad409. doi: 10.1093/bioinformatics/btad409 (PMC10326302; doi:10.1093/bioinformatics/btad409)
Supplement: btad409_Supplementary_Data [file btad409_supplementary_data.zip › Plassembler_Supplementary_Table_3_Simulated_QUAST_Output.xlsx]

## Sheet: Supplementary_Table_3
Supplementary Table 3
For each sample (column A), program (column B) and the thread count (column C), columns D-AO contain the combined QUAST output for each benchmarked run.
For C222 with Unicycler (1, 8 and 16 threads), no plasmid was assembled indicated with 'NA'.
Sample	Program	Threads	# contigs (>= 0 bp)	# contigs (>= 1000 bp)	# contigs (>= 5000 bp)	# contigs (>= 10000 bp)	# contigs (>= 25000 bp)	# contigs (>= 50000 bp)	Total length (>= 0 bp)	Total length (>= 1000 bp)	Total length (>= 5000 bp)	Total length (>= 10000 bp)	Total length (>= 25000 bp)	Total length (>= 50000 bp)	# contigs	Largest contig	Total length	Reference length	N50	N90	auN	L50	L90	# misassemblies	# misassembled contigs	Misassembled contigs length	# local misassemblies	# scaffold gap ext. mis.	# scaffold gap loc. mis.	# unaligned mis. contigs	# unaligned contigs	Unaligned length	Genome fraction (%)	Duplication ratio	# N's per 100 kbp	# mismatches per 100 kbp	# indels per 100 kbp	Largest alignment	Total aligned length	auNA
Acinetobacter_baumannii_J9	PLASSEMBLER_FLYE	1	2	2	2	1	1	1	151137	151137	151137	145059	145059	145059	2	145059	151137	151137	145059	145059	139470	1	1	0	0	0	0	0	0	0	NA	0	99.927	1	0	1.99	0	145007	151027	139365
Acinetobacter_baumannii_J9	PLASSEMBLER_FLYE	8	3	3	3	2	1	1	162758	162758	162758	156680	145059	145059	3	145059	162758	151137	145059	11621	130341	1	2	0	0	0	0	0	0	0	NA	11621	99.927	1	0	1.99	0	145007	151027	129415
Acinetobacter_baumannii_J9	PLASSEMBLER_FLYE	16	2	2	2	1	1	1	151137	151137	151137	145059	145059	145059	2	145059	151137	151137	145059	145059	139470	1	1	0	0	0	0	0	0	0	NA	0	99.927	1	0	1.99	0	145007	151027	139365
Acinetobacter_baumannii_J9	PLASSEMBLER_RAVEN	1	2	2	2	1	1	1	151137	151137	151137	145059	145059	145059	2	145059	151137	151137	145059	145059	139470	1	1	0	0	0	0	0	0	0	NA	0	99.959	1	0	1.99	0	145059	151075	139465
Acinetobacter_baumannii_J9	PLASSEMBLER_RAVEN	8	2	2	2	1	1	1	151137	151137	151137	145059	145059	145059	2	145059	151137	151137	145059	145059	139470	1	1	0	0	0	0	0	0	0	NA	0	99.959	1	0	1.99	0	145059	151075	139465
Acinetobacter_baumannii_J9	PLASSEMBLER_RAVEN	16	2	2	2	1	1	1	151137	151137	151137	145059	145059	145059	2	145059	151137	151137	145059	145059	139470	1	1	0	0	0	0	0	0	0	NA	0	99.959	1	0	1.99	0	145059	151075	139465
Acinetobacter_baumannii_J9	UNICYCLER	1	2	2	2	1	1	1	151137	151137	151137	145059	145059	145059	2	145059	151137	151137	145059	145059	139470	1	1	0	0	0	0	0	0	0	NA	0	99.959	1	0	1.32	0	145059	151075	139465
Acinetobacter_baumannii_J9	UNICYCLER	16	2	2	2	1	1	1	151137	151137	151137	145059	145059	145059	2	145059	151137	151137	145059	145059	139470	1	1	0	0	0	0	0	0	0	NA	0	99.959	1	0	1.32	0	145059	151075	139465
Acinetobacter_baumannii_J9	UNICYCLER	8	2	2	2	1	1	1	151137	151137	151137	145059	145059	145059	2	145059	151137	151137	145059	145059	139470	1	1	0	0	0	0	0	0	0	NA	0	99.959	1	0	1.32	0	145059	151075	139465
C222	PLASSEMBLER_FLYE	1	1	1	0	0	0	0	2473	2473	0	0	0	0	1	2473	2473	2473	2473	2473	2473	1	1	0	0	0	0	0	0	0	NA	0	99.393	1	0	0	0	2458	2458	2443.1
C222	PLASSEMBLER_FLYE	8	1	1	0	0	0	0	2473	2473	0	0	0	0	1	2473	2473	2473	2473	2473	2473	1	1	0	0	0	0	0	0	0	NA	0	99.393	1	0	0	0	2458	2458	2443.1
C222	PLASSEMBLER_FLYE	16	1	1	0	0	0	0	2473	2473	0	0	0	0	1	2473	2473	2473	2473	2473	2473	1	1	0	0	0	0	0	0	0	NA	0	99.393	1	0	0	0	2458	2458	2443.1
C222	PLASSEMBLER_RAVEN	1	1	1	0	0	0	0	2473	2473	0	0	0	0	1	2473	2473	2473	2473	2473	2473	1	1	0	0	0	0	0	0	0	NA	0	99.393	1	0	0	0	2458	2458	2443.1
C222	PLASSEMBLER_RAVEN	16	1	1	0	0	0	0	2473	2473	0	0	0	0	1	2473	2473	2473	2473	2473	2473	1	1	0	0	0	0	0	0	0	NA	0	99.393	1	0	0	0	2458	2458	2443.1
C222	PLASSEMBLER_RAVEN	8	1	1	0	0	0	0	2473	2473	0	0	0	0	1	2473	2473	2473	2473	2473	2473	1	1	0	0	0	0	0	0	0	NA	0	99.393	1	0	0	0	2458	2458	2443.1
C222	UNICYCLER	1	NA	NA	NA	NA	NA	NA	NA	NA	NA	NA	NA	NA	NA	NA	NA	NA	NA	NA	NA	NA	NA	NA	NA	NA	NA	NA	NA	NA	NA	NA	NA	NA	NA	NA	NA	NA	NA	NA
C222	UNICYCLER	8	NA	NA	NA	NA	NA	NA	NA	NA	NA	NA	NA	NA	NA	NA	NA	NA	NA	NA	NA	NA	NA	NA	NA	NA	NA	NA	NA	NA	NA	NA	NA	NA	NA	NA	NA	NA	NA	NA
C222	UNICYCLER	16	NA	NA	NA	NA	NA	NA	NA	NA	NA	NA	NA	NA	NA	NA	NA	NA	NA	NA	NA	NA	NA	NA	NA	NA	NA	NA	NA	NA	NA	NA	NA	NA	NA	NA	NA	NA	NA	NA
cav1217_combined	PLASSEMBLER_FLYE	1	4	4	4	3	3	2	305351	305351	305351	296057	296057	252042	4	181436	305351	305351	181436	44015	130761	1	3	0	0	0	0	0	0	0	NA	0	99.977	1.004	0	0.66	0	181436	305282	130757
cav1217_combined	PLASSEMBLER_FLYE	8	5	5	4	3	3	2	310171	310171	305351	296057	296057	252042	5	181436	310171	305351	181436	44015	128804	1	3	0	0	0	0	0	0	0	NA	4820	99.978	1.004	0	0.66	0	181436	305285	128725
cav1217_combined	PLASSEMBLER_FLYE	16	4	4	4	3	3	2	305351	305351	305351	296057	296057	252042	4	181436	305351	305351	181436	44015	130761	1	3	0	0	0	0	0	0	0	NA	0	99.978	1.004	0	0.33	0	181436	305285	130757
cav1217_combined	PLASSEMBLER_RAVEN	1	4	4	4	3	3	2	305351	305351	305351	296057	296057	252042	4	181436	305351	305351	181436	44015	130761	1	3	0	0	0	0	0	0	0	NA	0	99.977	1.004	0	0.33	0	181436	305282	130757
cav1217_combined	PLASSEMBLER_RAVEN	8	4	4	4	3	3	2	305351	305351	305351	296057	296057	252042	4	181436	305351	305351	181436	44015	130761	1	3	0	0	0	0	0	0	0	NA	0	99.978	1.004	0	0.33	0	181436	305285	130757
cav1217_combined	PLASSEMBLER_RAVEN	16	4	4	4	3	3	2	305351	305351	305351	296057	296057	252042	4	181436	305351	305351	181436	44015	130761	1	3	0	0	0	0	0	0	0	NA	0	99.977	1.004	0	0.33	0	181436	305282	130757
cav1217_combined	UNICYCLER	1	4	4	4	3	3	2	305351	305351	305351	296057	296057	252042	4	181436	305351	305351	181436	44015	130761	1	3	0	0	0	0	0	0	0	NA	0	99.977	1.004	0	0.98	0	181436	305282	130757
cav1217_combined	UNICYCLER	16	4	4	4	3	3	2	305351	305351	305351	296057	296057	252042	4	181436	305351	305351	181436	44015	130761	1	3	0	0	0	0	0	0	0	NA	0	99.977	1.004	0	0.98	0	181436	305282	130757
cav1217_combined	UNICYCLER	8	4	4	4	3	3	2	305351	305351	305351	296057	296057	252042	4	181436	305351	305351	181436	44015	130761	1	3	0	0	0	0	0	0	0	NA	0	99.977	1.004	0	0.98	0	181436	305282	130757
Citrobacter_koseri_MINF_9D	PLASSEMBLER_FLYE	1	2	2	2	1	1	1	74256	74256	74256	64962	64962	64962	2	64962	74256	74256	64962	9294	57994.5	1	2	0	0	0	0	0	0	0	NA	0	99.914	1	0	0	0	64962	74192	57978.5
Citrobacter_koseri_MINF_9D	PLASSEMBLER_FLYE	8	2	2	2	1	1	1	74256	74256	74256	64962	64962	64962	2	64962	74256	74256	64962	9294	57994.5	1	2	0	0	0	0	0	0	0	NA	0	99.914	1	0	0	0	64962	74192	57978.5
Citrobacter_koseri_MINF_9D	PLASSEMBLER_FLYE	16	2	2	2	1	1	1	74256	74256	74256	64962	64962	64962	2	64962	74256	74256	64962	9294	57994.5	1	2	0	0	0	0	0	0	0	NA	0	99.914	1	0	0	0	64962	74192	57978.5
Citrobacter_koseri_MINF_9D	PLASSEMBLER_RAVEN	1	2	2	2	1	1	1	74256	74256	74256	64962	64962	64962	2	64962	74256	74256	64962	9294	57994.5	1	2	0	0	0	0	0	0	0	NA	0	99.914	1	0	0	0	64962	74192	57978.5
Citrobacter_koseri_MINF_9D	PLASSEMBLER_RAVEN	8	2	2	2	1	1	1	74256	74256	74256	64962	64962	64962	2	64962	74256	74256	64962	9294	57994.5	1	2	0	0	0	0	0	0	0	NA	0	99.914	1	0	0	0	64962	74192	57978.5
Citrobacter_koseri_MINF_9D	PLASSEMBLER_RAVEN	16	2	2	2	1	1	1	74256	74256	74256	64962	64962	64962	2	64962	74256	74256	64962	9294	57994.5	1	2	0	0	0	0	0	0	0	NA	0	99.914	1	0	0	0	64962	74192	57978.5
Citrobacter_koseri_MINF_9D	UNICYCLER	1	1	1	1	1	1	1	64959	64959	64959	64959	64959	64959	1	64959	64959	74256	64959	64959	64959	1	1	0	0	0	0	0	0	0	NA	0	87.484	1	0	0	1.54	64959	64959	64959
Citrobacter_koseri_MINF_9D	UNICYCLER	16	1	1	1	1	1	1	64959	64959	64959	64959	64959	64959	1	64959	64959	74256	64959	64959	64959	1	1	0	0	0	0	0	0	0	NA	0	87.484	1	0	0	1.54	64959	64959	64959
Citrobacter_koseri_MINF_9D	UNICYCLER	8	1	1	1	1	1	1	64959	64959	64959	64959	64959	64959	1	64959	64959	74256	64959	64959	64959	1	1	0	0	0	0	0	0	0	NA	0	87.484	1	0	0	1.54	64959	64959	64959
Enterobacter_kobei_MSB1_1B	PLASSEMBLER_FLYE	1	4	4	2	2	2	2	253272	253272	244893	244893	244893	244893	4	136482	253272	258012	136482	108411	120092	1	2	0	0	0	0	0	0	0	NA	0	98.163	1	0	1.58	0.39	136482	253272	120092
Enterobacter_kobei_MSB1_1B	PLASSEMBLER_FLYE	8	4	4	2	2	2	2	253272	253272	244893	244893	244893	244893	4	136482	253272	258012	136482	108411	120092	1	2	0	0	0	0	0	0	0	NA	0	98.163	1	0	1.97	0.39	136482	253272	120092
Enterobacter_kobei_MSB1_1B	PLASSEMBLER_FLYE	16	4	4	2	2	2	2	253272	253272	244893	244893	244893	244893	4	136482	253272	258012	136482	108411	120092	1	2	0	0	0	0	0	0	0	NA	0	98.163	1	0	1.97	0.39	136482	253272	120092
Enterobacter_kobei_MSB1_1B	PLASSEMBLER_RAVEN	1	4	4	2	2	2	2	253272	253272	244893	244893	244893	244893	4	136482	253272	258012	136482	108411	120092	1	2	0	0	0	0	0	0	0	NA	0	98.163	1	0	1.18	0.39	136482	253272	120092
Enterobacter_kobei_MSB1_1B	PLASSEMBLER_RAVEN	8	4	4	2	2	2	2	253272	253272	244893	244893	244893	244893	4	136482	253272	258012	136482	108411	120092	1	2	0	0	0	0	0	0	0	NA	0	98.163	1	0	1.18	0.39	136482	253272	120092
Enterobacter_kobei_MSB1_1B	PLASSEMBLER_RAVEN	16	4	4	2	2	2	2	253272	253272	244893	244893	244893	244893	4	136482	253272	258012	136482	108411	120092	1	2	0	0	0	0	0	0	0	NA	0	98.163	1	0	1.58	0.39	136482	253272	120092
Enterobacter_kobei_MSB1_1B	UNICYCLER	1	4	4	2	2	2	2	253272	253272	244893	244893	244893	244893	4	136482	253272	258012	136482	108411	120092	1	2	0	0	0	0	0	0	0	NA	0	98.163	1	0	0	0.39	136482	253272	120092
Enterobacter_kobei_MSB1_1B	UNICYCLER	16	4	4	2	2	2	2	253272	253272	244893	244893	244893	244893	4	136482	253272	258012	136482	108411	120092	1	2	0	0	0	0	0	0	0	NA	0	98.163	1	0	0	0.39	136482	253272	120092
Enterobacter_kobei_MSB1_1B	UNICYCLER	8	4	4	2	2	2	2	253272	253272	244893	244893	244893	244893	4	136482	253272	258012	136482	108411	120092	1	2	0	0	0	0	0	0	0	NA	0	98.163	1	0	0	0.39	136482	253272	120092
Haemophilus_unknown_M1C132_1	PLASSEMBLER_FLYE	1	6	6	6	2	1	0	81910	81910	81910	50118	39399	0	6	39399	81910	73159	10719	7392	23563.5	2	5	0	0	0	0	0	0	0	NA	8750	99.578	1	0	0	1.37	39343	72851	22522.3
Haemophilus_unknown_M1C132_1	PLASSEMBLER_FLYE	8	5	5	5	2	1	0	73158	73158	73158	50117	39398	0	5	39398	73158	73159	39398	7391	25334.7	1	4	0	0	0	0	0	0	0	NA	0	99.578	1	0	0	1.37	39342	72849	25215.4
Haemophilus_unknown_M1C132_1	PLASSEMBLER_FLYE	16	5	5	5	2	1	0	73158	73158	73158	50117	39398	0	5	39398	73158	73159	39398	7391	25334.7	1	4	0	0	0	0	0	0	0	NA	0	99.578	1	0	0	1.37	39342	72849	25215.4
Haemophilus_unknown_M1C132_1	PLASSEMBLER_RAVEN	1	5	5	5	2	1	0	73158	73158	73158	50117	39398	0	5	39398	73158	73159	39398	7391	25334.7	1	4	0	0	0	0	0	0	0	NA	0	99.578	1	0	0	1.37	39342	72849	25215.4
Haemophilus_unknown_M1C132_1	PLASSEMBLER_RAVEN	8	5	5	5	2	1	0	73158	73158	73158	50117	39398	0	5	39398	73158	73159	39398	7391	25334.7	1	4	0	0	0	0	0	0	0	NA	0	99.578	1	0	0	1.37	39342	72849	25215.4
Haemophilus_unknown_M1C132_1	PLASSEMBLER_RAVEN	16	5	5	5	2	1	0	73158	73158	73158	50117	39398	0	5	39398	73158	73159	39398	7391	25334.7	1	4	0	0	0	0	0	0	0	NA	0	99.578	1	0	0	1.37	39342	72849	25215.4
Haemophilus_unknown_M1C132_1	UNICYCLER	1	5	5	5	2	1	0	73159	73159	73159	50117	39398	0	5	39398	73159	73159	39398	7392	25334.5	1	4	0	0	0	0	0	0	0	NA	0	99.605	1	0	0	0	39331	72870	25205.7
Haemophilus_unknown_M1C132_1	UNICYCLER	16	5	5	5	2	1	0	73159	73159	73159	50117	39398	0	5	39398	73159	73159	39398	7392	25334.5	1	4	0	0	0	0	0	0	0	NA	0	99.605	1	0	0	0	39331	72870	25205.7
Haemophilus_unknown_M1C132_1	UNICYCLER	8	5	5	5	2	1	0	73159	73159	73159	50117	39398	0	5	39398	73159	73159	39398	7392	25334.5	1	4	0	0	0	0	0	0	0	NA	0	99.605	1	0	0	0	39331	72870	25205.7
Klebsiella_oxytoca_MSB1_2C	PLASSEMBLER_FLYE	1	4	4	3	2	2	2	191182	191182	186608	176633	176633	176633	4	118161	191182	191182	118161	58472	91543.2	1	2	0	0	0	0	0	0	0	NA	0	99.951	1	0	0	0	118161	191089	91527.5
Klebsiella_oxytoca_MSB1_2C	PLASSEMBLER_FLYE	8	4	4	3	2	2	2	191182	191182	186608	176633	176633	176633	4	118161	191182	191182	118161	58472	91543.2	1	2	0	0	0	0	0	0	0	NA	0	99.951	1	0	0	0	118161	191089	91527.5
Klebsiella_oxytoca_MSB1_2C	PLASSEMBLER_FLYE	16	4	4	3	2	2	2	191182	191182	186608	176633	176633	176633	4	118161	191182	191182	118161	58472	91543.2	1	2	0	0	0	0	0	0	0	NA	0	99.951	1	0	0	0	118161	191089	91527.5
Klebsiella_oxytoca_MSB1_2C	PLASSEMBLER_RAVEN	1	4	4	3	2	2	2	191182	191182	186608	176633	176633	176633	4	118161	191182	191182	118161	58472	91543.2	1	2	0	0	0	0	0	0	0	NA	0	99.951	1	0	0	0	118161	191089	91527.5
Klebsiella_oxytoca_MSB1_2C	PLASSEMBLER_RAVEN	8	4	4	3	2	2	2	191182	191182	186608	176633	176633	176633	4	118161	191182	191182	118161	58472	91543.2	1	2	0	0	0	0	0	0	0	NA	0	99.951	1	0	0	0	118161	191089	91527.5
Klebsiella_oxytoca_MSB1_2C	PLASSEMBLER_RAVEN	16	4	4	3	2	2	2	191182	191182	186608	176633	176633	176633	4	118161	191182	191182	118161	58472	91543.2	1	2	0	0	0	0	0	0	0	NA	0	99.951	1	0	0	0	118161	191089	91527.5
Klebsiella_oxytoca_MSB1_2C	UNICYCLER	1	3	3	3	2	2	2	186608	186608	186608	176633	176633	176633	3	118161	186608	191182	118161	58472	93675	1	2	0	0	0	0	0	0	0	NA	0	97.559	1	0	0	0	118161	186515	93658.8
Klebsiella_oxytoca_MSB1_2C	UNICYCLER	16	3	3	3	2	2	2	186608	186608	186608	176633	176633	176633	3	118161	186608	191182	118161	58472	93675	1	2	0	0	0	0	0	0	0	NA	0	97.559	1	0	0	0	118161	186515	93658.8
Klebsiella_oxytoca_MSB1_2C	UNICYCLER	8	3	3	3	2	2	2	186608	186608	186608	176633	176633	176633	3	118161	186608	191182	118161	58472	93675	1	2	0	0	0	0	0	0	0	NA	0	97.559	1	0	0	0	118161	186515	93658.8
Klebsiella_variicola_INF345	PLASSEMBLER_FLYE	1	5	5	4	3	3	2	534306	534306	530792	525012	525012	494600	5	250980	534306	535677	243620	243620	230790	2	2	0	0	0	0	0	0	0	NA	0	99.742	1	0	1.31	0.19	250980	534297	230790
Klebsiella_variicola_INF345	PLASSEMBLER_FLYE	8	5	5	4	3	3	2	534309	534309	530795	525012	525012	494600	5	250980	534309	535677	243620	243620	230788	2	2	0	0	0	0	0	0	0	NA	0	99.745	1	0	0.19	0	250980	534309	230788
Klebsiella_variicola_INF345	PLASSEMBLER_FLYE	16	5	5	4	3	3	2	534306	534306	530792	525012	525012	494600	5	250980	534306	535677	243620	243620	230790	2	2	0	0	0	0	0	0	0	NA	0	99.742	1	0	1.31	0.19	250980	534297	230790
Klebsiella_variicola_INF345	PLASSEMBLER_RAVEN	1	5	5	4	3	3	2	534309	534309	530795	525012	525012	494600	5	250980	534309	535677	243620	243620	230788	2	2	0	0	0	0	0	0	0	NA	0	99.745	1	0	0.19	0	250980	534309	230788
Klebsiella_variicola_INF345	PLASSEMBLER_RAVEN	8	5	5	4	3	3	2	534309	534309	530795	525012	525012	494600	5	250980	534309	535677	243620	243620	230788	2	2	0	0	0	0	0	0	0	NA	0	99.745	1	0	0.19	0	250980	534309	230788
Klebsiella_variicola_INF345	PLASSEMBLER_RAVEN	16	5	5	4	3	3	2	534309	534309	530795	525012	525012	494600	5	250980	534309	535677	243620	243620	230788	2	2	0	0	0	0	0	0	0	NA	0	99.745	1	0	0.19	0	250980	534309	230788
Klebsiella_variicola_INF345	UNICYCLER	1	4	4	4	3	3	2	530789	530789	530789	525006	525006	494594	4	250974	530789	535677	243620	243620	232290	2	2	0	0	0	0	0	0	0	NA	0	99.089	1	0	0.19	0.19	250974	530789	232290
Klebsiella_variicola_INF345	UNICYCLER	16	4	4	4	3	3	2	530789	530789	530789	525006	525006	494594	4	250974	530789	535677	243620	243620	232290	2	2	0	0	0	0	0	0	0	NA	0	99.089	1	0	0.19	0.19	250974	530789	232290
Klebsiella_variicola_INF345	UNICYCLER	8	4	4	4	3	3	2	530789	530789	530789	525006	525006	494594	4	250974	530789	535677	243620	243620	232290	2	2	0	0	0	0	0	0	0	NA	0	99.089	1	0	0.19	0.19	250974	530789	232290
MGH78578	PLASSEMBLER_FLYE	1	5	5	3	3	3	3	379362	379362	371625	371625	371625	371625	5	175881	379362	379362	107163	88581	132578	2	3	0	0	0	0	0	0	0	NA	0	99.983	1	0	0.79	0	175881	379298	132576
MGH78578	PLASSEMBLER_FLYE	8	5	5	3	3	3	3	379362	379362	371625	371625	371625	371625	5	175881	379362	379362	107163	88581	132578	2	3	0	0	0	0	0	0	0	NA	0	99.983	1	0	0.79	0	175881	379298	132576
MGH78578	PLASSEMBLER_FLYE	16	5	5	3	3	3	3	379360	379360	371623	371623	371623	371623	5	175881	379360	379362	107163	88579	132577	2	3	0	0	0	0	0	0	0	NA	0	99.983	1	0	0.79	0.53	175881	379296	132576
MGH78578	PLASSEMBLER_RAVEN	1	5	5	3	3	3	3	379362	379362	371625	371625	371625	371625	5	175881	379362	379362	107163	88581	132578	2	3	0	0	0	0	0	0	0	NA	0	99.983	1	0	0.79	0	175881	379298	132576
MGH78578	PLASSEMBLER_RAVEN	8	5	5	3	3	3	3	379362	379362	371625	371625	371625	371625	5	175881	379362	379362	107163	88581	132578	2	3	0	0	0	0	0	0	0	NA	0	99.983	1	0	0.79	0	175881	379298	132576
MGH78578	PLASSEMBLER_RAVEN	16	5	5	3	3	3	3	379362	379362	371625	371625	371625	371625	5	175881	379362	379362	107163	88581	132578	2	3	0	0	0	0	0	0	0	NA	0	99.983	1	0	0.79	0	175881	379298	132576
MGH78578	UNICYCLER	1	5	5	3	3	3	3	379364	379364	371627	371627	371627	371627	5	175881	379364	379362	107163	88583	132578	2	3	0	0	0	0	0	0	0	NA	0	99.983	1	0	0.79	0.53	175881	379300	132577
MGH78578	UNICYCLER	16	5	5	3	3	3	3	379364	379364	371627	371627	371627	371627	5	175881	379364	379362	107163	88583	132578	2	3	0	0	0	0	0	0	0	NA	0	99.983	1	0	0.79	0.53	175881	379300	132577
MGH78578	UNICYCLER	8	5	5	3	3	3	3	379364	379364	371627	371627	371627	371627	5	175881	379364	379362	107163	88583	132578	2	3	0	0	0	0	0	0	0	NA	0	99.983	1	0	0.79	0.53	175881	379300	132577
RBHSTW-00059	PLASSEMBLER_FLYE	1	4	4	2	2	2	2	146116	146116	138631	138631	138631	138631	4	77568	146116	146117	77568	61063	66909.9	1	2	0	0	0	0	0	0	0	NA	0	100	1	0	6.16	0.68	77568	146116	66909.9
RBHSTW-00059	PLASSEMBLER_FLYE	8	4	4	2	2	2	2	146116	146116	138631	138631	138631	138631	4	77568	146116	146117	77568	61063	66909.9	1	2	0	0	0	0	0	0	0	NA	0	100	1	0	3.42	0.68	77568	146116	66909.9
RBHSTW-00059	PLASSEMBLER_FLYE	16	4	4	2	2	2	2	146117	146117	138632	138632	138632	138632	4	77568	146117	146117	77568	61064	66910.3	1	2	0	0	0	0	0	0	0	NA	0	100	1	0	3.42	0	77568	146117	66910.3
RBHSTW-00059	PLASSEMBLER_RAVEN	1	8	8	4	4	2	1	140042	140042	130319	130319	94499	61063	8	61063	140042	146117	33436	11384	40038	2	4	0	0	0	0	0	0	0	NA	0	96.594	1.008	0	7.14	0.71	61063	140042	40038
RBHSTW-00059	PLASSEMBLER_RAVEN	8	8	8	4	4	2	1	140042	140042	130319	130319	94499	61063	8	61063	140042	146117	33436	11384	40038	2	4	0	0	0	0	0	0	0	NA	0	96.594	1.008	0	7.14	0.71	61063	140042	40038
RBHSTW-00059	PLASSEMBLER_RAVEN	16	7	7	4	3	2	1	137756	137756	126465	118912	94538	61063	7	61063	137756	146117	33475	7553	40259.7	2	4	0	0	0	0	0	0	0	NA	0	94.279	1	0	2.18	0.73	61063	137756	40259.7
RBHSTW-00059	UNICYCLER	1	3	3	2	2	2	2	143620	143620	138630	138630	138630	138630	3	77567	143620	146117	77567	61063	68028.3	1	2	0	0	0	0	0	0	0	NA	0	98.292	1	0	6.27	1.39	77567	143620	68028.3
RBHSTW-00059	UNICYCLER	16	3	3	2	2	2	2	143620	143620	138630	138630	138630	138630	3	77567	143620	146117	77567	61063	68028.3	1	2	0	0	0	0	0	0	0	NA	0	98.292	1	0	6.27	1.39	77567	143620	68028.3
RBHSTW-00059	UNICYCLER	8	3	3	2	2	2	2	143620	143620	138630	138630	138630	138630	3	77567	143620	146117	77567	61063	68028.3	1	2	0	0	0	0	0	0	0	NA	0	98.292	1	0	6.27	1.39	77567	143620	68028.3
RBHSTW-00122	PLASSEMBLER_FLYE	1	3	3	1	1	1	1	160417	160417	151959	151959	151959	151959	3	151959	160417	160417	151959	151959	144170	1	1	0	0	0	0	0	0	0	NA	0	100	1	0	5.61	0	151959	160417	144170
RBHSTW-00122	PLASSEMBLER_FLYE	8	3	3	1	1	1	1	160417	160417	151959	151959	151959	151959	3	151959	160417	160417	151959	151959	144170	1	1	0	0	0	0	0	0	0	NA	0	100	1	0	5.61	0	151959	160417	144170
RBHSTW-00122	PLASSEMBLER_FLYE	16	3	3	1	1	1	1	160417	160417	151959	151959	151959	151959	3	151959	160417	160417	151959	151959	144170	1	1	0	0	0	0	0	0	0	NA	0	100	1	0	5.61	0	151959	160417	144170
RBHSTW-00122	PLASSEMBLER_RAVEN	1	3	3	1	1	1	1	160417	160417	151959	151959	151959	151959	3	151959	160417	160417	151959	151959	144170	1	1	0	0	0	0	0	0	0	NA	0	100	1	0	5.61	0	151959	160417	144170
RBHSTW-00122	PLASSEMBLER_RAVEN	8	3	3	1	1	1	1	160417	160417	151959	151959	151959	151959	3	151959	160417	160417	151959	151959	144170	1	1	0	0	0	0	0	0	0	NA	0	100	1	0	5.61	0	151959	160417	144170
RBHSTW-00122	PLASSEMBLER_RAVEN	16	3	3	1	1	1	1	160417	160417	151959	151959	151959	151959	3	151959	160417	160417	151959	151959	144170	1	1	0	0	0	0	0	0	0	NA	0	100	1	0	5.61	0	151959	160417	144170
RBHSTW-00122	UNICYCLER	1	3	3	1	1	1	1	160417	160417	151959	151959	151959	151959	3	151959	160417	160417	151959	151959	144170	1	1	0	0	0	0	0	0	0	NA	0	99.962	1	0	1.25	0	151959	160356	144167
RBHSTW-00122	UNICYCLER	16	3	3	1	1	1	1	160417	160417	151959	151959	151959	151959	3	151959	160417	160417	151959	151959	144170	1	1	0	0	0	0	0	0	0	NA	0	99.962	1	0	1.25	0	151959	160356	144167
RBHSTW-00122	UNICYCLER	8	3	3	1	1	1	1	160417	160417	151959	151959	151959	151959	3	151959	160417	160417	151959	151959	144170	1	1	0	0	0	0	0	0	0	NA	0	99.962	1	0	1.25	0	151959	160356	144167
RBHSTW-00127	PLASSEMBLER_FLYE	1	4	4	2	2	2	2	292487	292487	286851	286851	286851	286851	4	167459	292487	292487	167459	119392	144666	1	2	0	0	0	0	0	0	0	NA	0	100	1	0	1.37	0	167459	292487	144666
RBHSTW-00127	PLASSEMBLER_FLYE	8	4	4	2	2	2	2	292487	292487	286851	286851	286851	286851	4	167459	292487	292487	167459	119392	144666	1	2	0	0	0	0	0	0	0	NA	0	100	1	0	1.03	0	167459	292487	144666
RBHSTW-00127	PLASSEMBLER_FLYE	16	4	4	2	2	2	2	292487	292487	286851	286851	286851	286851	4	167459	292487	292487	167459	119392	144666	1	2	0	0	0	0	0	0	0	NA	0	100	1	0	1.03	0	167459	292487	144666
RBHSTW-00127	PLASSEMBLER_RAVEN	1	4	4	2	2	2	2	292487	292487	286851	286851	286851	286851	4	167459	292487	292487	167459	119392	144666	1	2	0	0	0	0	0	0	0	NA	0	100	1	0	1.03	0	167459	292487	144666
RBHSTW-00127	PLASSEMBLER_RAVEN	8	4	4	2	2	2	2	292487	292487	286851	286851	286851	286851	4	167459	292487	292487	167459	119392	144666	1	2	0	0	0	0	0	0	0	NA	0	100	1	0	1.03	0	167459	292487	144666
RBHSTW-00127	PLASSEMBLER_RAVEN	16	4	4	2	2	2	2	292487	292487	286851	286851	286851	286851	4	167459	292487	292487	167459	119392	144666	1	2	0	0	0	0	0	0	0	NA	0	100	1	0	1.37	0	167459	292487	144666
RBHSTW-00127	UNICYCLER	1	4	4	2	2	2	2	292487	292487	286851	286851	286851	286851	4	167459	292487	292487	167459	119392	144666	1	2	0	0	0	0	0	0	0	NA	0	100	1	0	1.37	0	167459	292487	144666
RBHSTW-00127	UNICYCLER	16	4	4	2	2	2	2	292487	292487	286851	286851	286851	286851	4	167459	292487	292487	167459	119392	144666	1	2	0	0	0	0	0	0	0	NA	0	100	1	0	1.37	0	167459	292487	144666
RBHSTW-00127	UNICYCLER	8	4	4	2	2	2	2	292487	292487	286851	286851	286851	286851	4	167459	292487	292487	167459	119392	144666	1	2	0	0	0	0	0	0	0	NA	0	100	1	0	1.37	0	167459	292487	144666
RBHSTW-00128	PLASSEMBLER_FLYE	1	3	3	2	1	1	1	161963	161963	157983	152250	152250	152250	3	152250	161963	161963	152250	152250	143420	1	1	0	0	0	0	0	0	0	NA	0	99.964	1	0	11.12	0	152250	161904	143416
RBHSTW-00128	PLASSEMBLER_FLYE	8	3	3	2	1	1	1	161963	161963	157983	152250	152250	152250	3	152250	161963	161963	152250	152250	143420	1	1	0	0	0	0	0	0	0	NA	0	99.964	1	0	11.12	0	152250	161904	143416
RBHSTW-00128	PLASSEMBLER_FLYE	16	3	3	2	1	1	1	161963	161963	157983	152250	152250	152250	3	152250	161963	161963	152250	152250	143420	1	1	0	0	0	0	0	0	0	NA	0	99.964	1	0	11.12	0	152250	161904	143416
RBHSTW-00128	PLASSEMBLER_RAVEN	1	3	3	2	1	1	1	161963	161963	157983	152250	152250	152250	3	152250	161963	161963	152250	152250	143420	1	1	0	0	0	0	0	0	0	NA	0	99.964	1	0	11.12	0	152250	161904	143416
RBHSTW-00128	PLASSEMBLER_RAVEN	8	3	3	2	1	1	1	161963	161963	157983	152250	152250	152250	3	152250	161963	161963	152250	152250	143420	1	1	0	0	0	0	0	0	0	NA	0	99.964	1	0	11.12	0	152250	161904	143416
RBHSTW-00128	PLASSEMBLER_RAVEN	16	3	3	2	1	1	1	161963	161963	157983	152250	152250	152250	3	152250	161963	161963	152250	152250	143420	1	1	0	0	0	0	0	0	0	NA	0	99.964	1	0	11.12	0	152250	161904	143416
RBHSTW-00128	UNICYCLER	1	2	2	2	1	1	1	157983	157983	157983	152250	152250	152250	2	152250	157983	161963	152250	152250	146933	1	1	0	0	0	0	0	0	0	NA	0	97.504	1	0	0.63	0	152250	157921	146929
RBHSTW-00128	UNICYCLER	16	2	2	2	1	1	1	157983	157983	157983	152250	152250	152250	2	152250	157983	161963	152250	152250	146933	1	1	0	0	0	0	0	0	0	NA	0	97.504	1	0	0.63	0	152250	157921	146929
RBHSTW-00128	UNICYCLER	8	2	2	2	1	1	1	157983	157983	157983	152250	152250	152250	2	152250	157983	161963	152250	152250	146933	1	1	0	0	0	0	0	0	0	NA	0	97.504	1	0	0.63	0	152250	157921	146929
RBHSTW-00131	PLASSEMBLER_FLYE	1	3	3	3	1	1	0	60939	60939	60939	49783	49783	0	3	49783	60939	60939	49783	5941	41694.8	1	2	0	0	0	0	0	0	0	NA	0	99.897	1	0	0	0	49783	60876	41684.1
RBHSTW-00131	PLASSEMBLER_FLYE	8	3	3	3	1	1	0	60939	60939	60939	49783	49783	0	3	49783	60939	60939	49783	5941	41694.8	1	2	0	0	0	0	0	0	0	NA	0	99.897	1	0	0	0	49783	60876	41684.1
RBHSTW-00131	PLASSEMBLER_FLYE	16	3	3	3	1	1	0	60939	60939	60939	49783	49783	0	3	49783	60939	60939	49783	5941	41694.8	1	2	0	0	0	0	0	0	0	NA	0	99.9	1	0	0	0	49783	60878	41683
RBHSTW-00131	PLASSEMBLER_RAVEN	1	3	3	2	1	1	0	59660	59660	54998	49783	49783	0	3	49783	59660	60939	49783	5215	42361.3	1	2	0	0	0	0	0	0	0	NA	0	97.798	1	0	0	0	49783	59597	42350.4
RBHSTW-00131	PLASSEMBLER_RAVEN	8	3	3	2	1	1	0	59660	59660	54998	49783	49783	0	3	49783	59660	60939	49783	5215	42361.3	1	2	0	0	0	0	0	0	0	NA	0	97.798	1	0	0	0	49783	59597	42350.4
RBHSTW-00131	PLASSEMBLER_RAVEN	16	3	3	2	1	1	0	59660	59660	54998	49783	49783	0	3	49783	59660	60939	49783	5215	42361.3	1	2	0	0	0	0	0	0	0	NA	0	97.798	1	0	0	0	49783	59597	42350.4
RBHSTW-00131	UNICYCLER	1	3	3	3	1	1	0	60939	60939	60939	49783	49783	0	3	49783	60939	60939	49783	5941	41694.8	1	2	0	0	0	0	0	0	0	NA	0	99.797	1	0	4.93	0	49783	60815	41672.2
RBHSTW-00131	UNICYCLER	16	3	3	3	1	1	0	60939	60939	60939	49783	49783	0	3	49783	60939	60939	49783	5941	41694.8	1	2	0	0	0	0	0	0	0	NA	0	99.797	1	0	4.93	0	49783	60815	41672.2
RBHSTW-00131	UNICYCLER	8	3	3	3	1	1	0	60939	60939	60939	49783	49783	0	3	49783	60939	60939	49783	5941	41694.8	1	2	0	0	0	0	0	0	0	NA	0	99.797	1	0	4.93	0	49783	60815	41672.2
RBHSTW-00142	PLASSEMBLER_FLYE	1	6	6	5	4	2	1	386977	386977	384441	374949	341932	292078	6	292078	386977	388201	292078	21754	228674	1	3	0	0	0	0	0	0	0	NA	0	99.667	1	0	2.33	0.26	292078	386909	228670
RBHSTW-00142	PLASSEMBLER_FLYE	8	6	6	5	4	2	1	386963	386963	384436	374944	341932	292078	6	292078	386963	388201	292078	21754	228682	1	3	0	0	0	0	0	0	0	NA	0	99.665	1	0	1.55	0.26	292078	386898	228678
RBHSTW-00142	PLASSEMBLER_FLYE	16	8	8	6	4	2	1	396657	396657	392234	374945	341932	292078	8	292078	396657	388201	292078	21754	223256	1	3	0	0	0	0	0	0	0	NA	9690	99.665	1	0	1.81	0	292078	386902	223090
RBHSTW-00142	PLASSEMBLER_RAVEN	1	6	6	5	4	2	1	384005	384005	381464	374945	341932	292078	6	292078	384005	388201	292078	21754	230320	1	3	0	0	0	0	0	0	0	NA	0	98.904	1	0	2.34	0	292078	383948	230316
RBHSTW-00142	PLASSEMBLER_RAVEN	8	6	6	5	4	2	1	386960	386960	384442	374950	341932	292078	6	292078	386960	388201	292078	21754	228684	1	3	0	0	0	0	0	0	0	NA	0	99.663	1	0	2.33	0	292078	386892	228680
RBHSTW-00142	PLASSEMBLER_RAVEN	16	6	6	5	4	2	1	383964	383964	381434	374945	341932	292078	6	292078	383964	388201	292078	21754	230343	1	3	0	0	0	0	0	0	0	NA	0	98.892	1	0	2.08	0	292078	383901	230340
RBHSTW-00142	UNICYCLER	1	6	6	5	4	2	1	388201	388201	384437	374945	341932	292078	6	292078	388201	388201	292078	21754	227973	1	3	0	0	0	0	0	0	0	NA	0	99.984	1	0	5.93	0	292078	388138	227969
RBHSTW-00142	UNICYCLER	16	6	6	5	4	2	1	388201	388201	384437	374945	341932	292078	6	292078	388201	388201	292078	21754	227973	1	3	0	0	0	0	0	0	0	NA	0	99.984	1	0	5.93	0	292078	388138	227969
RBHSTW-00142	UNICYCLER	8	6	6	5	4	2	1	388201	388201	384437	374945	341932	292078	6	292078	388201	388201	292078	21754	227973	1	3	0	0	0	0	0	0	0	NA	0	99.984	1	0	5.93	0	292078	388138	227969
RBHSTW-00167	PLASSEMBLER_FLYE	1	9	9	7	4	3	3	500984	500984	498253	481395	470018	470018	9	223876	500984	503094	178580	67562	173271	2	3	0	0	0	0	0	0	0	NA	0	99.341	1.002	0	1.4	0.4	223876	500907	173267
RBHSTW-00167	PLASSEMBLER_FLYE	8	9	9	7	4	3	3	500998	500998	498267	481409	470018	470018	9	223876	500998	503094	178580	67562	173266	2	3	0	0	0	0	0	0	0	NA	0	99.328	1.002	0	1.4	0.4	223876	500857	173262
RBHSTW-00167	PLASSEMBLER_FLYE	16	9	9	7	4	3	3	496626	496626	493895	477043	465667	465667	9	219525	496626	503094	178580	67562	170906	2	3	1	1	219525	1	0	0	0	NA	0	98.489	1	0	2.02	2.02	178580	495264	130094
RBHSTW-00167	PLASSEMBLER_RAVEN	1	8	8	7	4	3	3	497950	497950	496820	480828	469451	469451	8	223309	497950	503094	178580	67562	173790	2	3	1	1	5895	0	0	0	0	NA	0	98.763	1.002	0	2.21	1.41	223309	497873	173764
RBHSTW-00167	PLASSEMBLER_RAVEN	8	9	9	6	4	3	3	497907	497907	490925	480828	469450	469450	9	223308	497907	503094	178580	67562	173776	2	3	1	1	4251	0	0	0	0	NA	0	98.755	1.002	0	2.21	1.41	223308	497830	173758
RBHSTW-00167	PLASSEMBLER_RAVEN	16	8	8	7	4	3	3	497949	497949	496819	480827	469451	469451	8	223309	497949	503094	178580	67562	173790	2	3	1	1	5895	0	0	0	0	NA	0	98.763	1.002	0	2.01	1.41	223309	497872	173765
RBHSTW-00167	UNICYCLER	1	8	8	6	4	3	3	498580	498580	492609	482512	470018	470018	8	223876	498580	503094	178580	67562	174110	2	3	1	1	12494	0	0	0	0	NA	0	98.852	1.002	0	6.02	0.2	223876	498450	174053
RBHSTW-00167	UNICYCLER	16	8	8	6	4	3	3	498580	498580	492609	482512	470018	470018	8	223876	498580	503094	178580	67562	174110	2	3	1	1	12494	0	0	0	0	NA	0	98.852	1.002	0	6.02	0.2	223876	498450	174053
RBHSTW-00167	UNICYCLER	8	8	8	6	4	3	3	498580	498580	492609	482512	470018	470018	8	223876	498580	503094	178580	67562	174110	2	3	1	1	12494	0	0	0	0	NA	0	98.853	1.002	0	6.02	0.2	223876	498456	174053
RBHSTW-00189	PLASSEMBLER_FLYE	1	5	5	3	3	3	3	453114	453114	447314	447314	447314	447314	5	218948	453114	453114	115072	113294	163387	2	3	0	0	0	0	0	0	0	NA	0	99.975	1	0	5.3	0	218948	453000	163385
RBHSTW-00189	PLASSEMBLER_FLYE	8	4	4	2	2	2	2	443269	443269	437469	437469	437469	437469	4	324174	443269	453114	324174	113295	266073	1	2	1	1	324174	0	0	0	0	NA	0	97.678	0.982	0	5.29	0.23	218948	434462	158123
RBHSTW-00189	PLASSEMBLER_FLYE	16	5	5	3	3	3	3	453114	453114	447314	447314	447314	447314	5	218948	453114	453114	115072	113294	163387	2	3	0	0	0	0	0	0	0	NA	0	99.972	1	0	11.26	0	218948	452986	163385
RBHSTW-00189	PLASSEMBLER_RAVEN	1	5	5	3	3	3	3	453114	453114	447314	447314	447314	447314	5	218948	453114	453114	115072	113294	163387	2	3	0	0	0	0	0	0	0	NA	0	99.972	1	0	11.26	0	218948	452986	163385
RBHSTW-00189	PLASSEMBLER_RAVEN	8	5	5	3	3	3	3	453117	453117	447317	447317	447317	447317	5	218948	453117	453114	115072	113297	163387	2	3	0	0	0	0	0	0	0	NA	0	99.975	1	0	5.08	0.22	218948	453003	163386
RBHSTW-00189	PLASSEMBLER_RAVEN	16	5	5	3	3	3	3	453114	453114	447314	447314	447314	447314	5	218948	453114	453114	115072	113294	163387	2	3	0	0	0	0	0	0	0	NA	0	99.972	1	0	11.7	0	218948	452986	163385
RBHSTW-00189	UNICYCLER	1	5	5	3	3	3	3	453114	453114	447314	447314	447314	447314	5	218948	453114	453114	115072	113294	163387	2	3	0	0	0	0	0	0	0	NA	0	99.973	1	0	7.28	0	218948	452992	163385
RBHSTW-00189	UNICYCLER	16	5	5	3	3	3	3	453114	453114	447314	447314	447314	447314	5	218948	453114	453114	115072	113294	163387	2	3	0	0	0	0	0	0	0	NA	0	99.973	1	0	7.28	0	218948	452992	163385
RBHSTW-00189	UNICYCLER	8	5	5	3	3	3	3	453114	453114	447314	447314	447314	447314	5	218948	453114	453114	115072	113294	163387	2	3	0	0	0	0	0	0	0	NA	0	99.973	1	0	7.28	0	218948	452992	163385
RBHSTW-00277	PLASSEMBLER_FLYE	1	1	1	1	1	1	1	146791	146791	146791	146791	146791	146791	1	146791	146791	146791	146791	146791	146791	1	1	0	0	0	0	0	0	0	NA	0	100	1	0	2.72	0	146791	146791	146791
RBHSTW-00277	PLASSEMBLER_FLYE	8	1	1	1	1	1	1	146791	146791	146791	146791	146791	146791	1	146791	146791	146791	146791	146791	146791	1	1	0	0	0	0	0	0	0	NA	0	100	1	0	2.04	0	146791	146791	146791
RBHSTW-00277	PLASSEMBLER_FLYE	16	1	1	1	1	1	1	146791	146791	146791	146791	146791	146791	1	146791	146791	146791	146791	146791	146791	1	1	0	0	0	0	0	0	0	NA	0	100	1	0	2.72	0	146791	146791	146791
RBHSTW-00277	PLASSEMBLER_RAVEN	1	1	1	1	1	1	1	146791	146791	146791	146791	146791	146791	1	146791	146791	146791	146791	146791	146791	1	1	0	0	0	0	0	0	0	NA	0	100	1	0	2.72	0	146791	146791	146791
RBHSTW-00277	PLASSEMBLER_RAVEN	8	1	1	1	1	1	1	146791	146791	146791	146791	146791	146791	1	146791	146791	146791	146791	146791	146791	1	1	0	0	0	0	0	0	0	NA	0	100	1	0	2.72	0	146791	146791	146791
RBHSTW-00277	PLASSEMBLER_RAVEN	16	1	1	1	1	1	1	146791	146791	146791	146791	146791	146791	1	146791	146791	146791	146791	146791	146791	1	1	0	0	0	0	0	0	0	NA	0	100	1	0	3.41	0	146791	146791	146791
RBHSTW-00277	UNICYCLER	1	1	1	1	1	1	1	146791	146791	146791	146791	146791	146791	1	146791	146791	146791	146791	146791	146791	1	1	0	0	0	0	0	0	0	NA	0	100	1	0	5.45	0	146791	146791	146791
RBHSTW-00277	UNICYCLER	16	1	1	1	1	1	1	146791	146791	146791	146791	146791	146791	1	146791	146791	146791	146791	146791	146791	1	1	0	0	0	0	0	0	0	NA	0	100	1	0	5.45	0	146791	146791	146791
RBHSTW-00277	UNICYCLER	8	1	1	1	1	1	1	146791	146791	146791	146791	146791	146791	1	146791	146791	146791	146791	146791	146791	1	1	0	0	0	0	0	0	0	NA	0	100	1	0	5.45	0	146791	146791	146791
RBHSTW-00350	PLASSEMBLER_FLYE	1	1	1	1	1	1	1	54483	54483	54483	54483	54483	54483	1	54483	54483	54483	54483	54483	54483	1	1	0	0	0	0	0	0	0	NA	0	100	1	0	0	0	54483	54483	54483
RBHSTW-00350	PLASSEMBLER_FLYE	8	1	1	1	1	1	1	54483	54483	54483	54483	54483	54483	1	54483	54483	54483	54483	54483	54483	1	1	0	0	0	0	0	0	0	NA	0	100	1	0	0	0	54483	54483	54483
RBHSTW-00350	PLASSEMBLER_FLYE	16	1	1	1	1	1	1	54483	54483	54483	54483	54483	54483	1	54483	54483	54483	54483	54483	54483	1	1	0	0	0	0	0	0	0	NA	0	100	1	0	0	0	54483	54483	54483
RBHSTW-00350	PLASSEMBLER_RAVEN	1	1	1	1	1	1	1	54483	54483	54483	54483	54483	54483	1	54483	54483	54483	54483	54483	54483	1	1	0	0	0	0	0	0	0	NA	0	100	1	0	0	0	54483	54483	54483
RBHSTW-00350	PLASSEMBLER_RAVEN	8	1	1	1	1	1	1	54483	54483	54483	54483	54483	54483	1	54483	54483	54483	54483	54483	54483	1	1	0	0	0	0	0	0	0	NA	0	100	1	0	0	0	54483	54483	54483
RBHSTW-00350	PLASSEMBLER_RAVEN	16	1	1	1	1	1	1	54483	54483	54483	54483	54483	54483	1	54483	54483	54483	54483	54483	54483	1	1	0	0	0	0	0	0	0	NA	0	100	1	0	0	0	54483	54483	54483
RBHSTW-00350	UNICYCLER	1	1	1	1	1	1	1	54483	54483	54483	54483	54483	54483	1	54483	54483	54483	54483	54483	54483	1	1	0	0	0	0	0	0	0	NA	0	100	1	0	0	0	54483	54483	54483
RBHSTW-00350	UNICYCLER	16	1	1	1	1	1	1	54483	54483	54483	54483	54483	54483	1	54483	54483	54483	54483	54483	54483	1	1	0	0	0	0	0	0	0	NA	0	100	1	0	0	0	54483	54483	54483
RBHSTW-00350	UNICYCLER	8	1	1	1	1	1	1	54483	54483	54483	54483	54483	54483	1	54483	54483	54483	54483	54483	54483	1	1	0	0	0	0	0	0	0	NA	0	100	1	0	0	0	54483	54483	54483
RHB11-C04	PLASSEMBLER_FLYE	1	2	2	2	2	2	2	290793	290793	290793	290793	290793	290793	2	220911	290793	290793	220911	69882	184616	1	2	0	0	0	0	0	0	0	NA	0	100	1	0	0	0	220911	290793	184616
RHB11-C04	PLASSEMBLER_FLYE	8	2	2	2	2	2	2	290793	290793	290793	290793	290793	290793	2	220911	290793	290793	220911	69882	184616	1	2	0	0	0	0	0	0	0	NA	0	100	1	0	0	0	220911	290793	184616
RHB11-C04	PLASSEMBLER_FLYE	16	2	2	2	2	2	2	290793	290793	290793	290793	290793	290793	2	220911	290793	290793	220911	69882	184616	1	2	0	0	0	0	0	0	0	NA	0	100	1	0	0	0	220911	290793	184616
RHB11-C04	PLASSEMBLER_RAVEN	1	2	2	2	2	2	2	290793	290793	290793	290793	290793	290793	2	220911	290793	290793	220911	69882	184616	1	2	0	0	0	0	0	0	0	NA	0	100	1	0	0	0	220911	290793	184616
RHB11-C04	PLASSEMBLER_RAVEN	8	2	2	2	2	2	2	290793	290793	290793	290793	290793	290793	2	220911	290793	290793	220911	69882	184616	1	2	0	0	0	0	0	0	0	NA	0	100	1	0	0	0	220911	290793	184616
RHB11-C04	PLASSEMBLER_RAVEN	16	2	2	2	2	2	2	290793	290793	290793	290793	290793	290793	2	220911	290793	290793	220911	69882	184616	1	2	0	0	0	0	0	0	0	NA	0	100	1	0	0	0	220911	290793	184616
RHB11-C04	UNICYCLER	1	2	2	2	2	2	2	290793	290793	290793	290793	290793	290793	2	220911	290793	290793	220911	69882	184616	1	2	0	0	0	0	0	0	0	NA	0	100	1	0	0	0	220911	290793	184616
RHB11-C04	UNICYCLER	16	2	2	2	2	2	2	290793	290793	290793	290793	290793	290793	2	220911	290793	290793	220911	69882	184616	1	2	0	0	0	0	0	0	0	NA	0	100	1	0	0	0	220911	290793	184616
RHB11-C04	UNICYCLER	8	2	2	2	2	2	2	290793	290793	290793	290793	290793	290793	2	220911	290793	290793	220911	69882	184616	1	2	0	0	0	0	0	0	0	NA	0	100	1	0	0	0	220911	290793	184616
