# Supplementary material for: Plassembler: an automated bacterial plasmid assembly tool
Source: Bioinformatics. 2023 Jun 27;39(7):btad409. doi: 10.1093/bioinformatics/btad409 (PMC10326302; doi:10.1093/bioinformatics/btad409)
Supplement: btad409_Supplementary_Data [file btad409_supplementary_data.zip › Plassembler_Supplementary_Table_4_Simulated_Benchmarking_from_Snakemake.xlsx]

## Sheet: Supplementary_Table_4
Supplementary Table 4
For each sample (column A), program (column B) and the thread count (column C), columns D-M contain the benchmarking statistics for each run (from Snakemake).
Sample	Program	threads	s	h:m:s	max_rss	max_vms	max_uss	max_pss	io_in	io_out	mean_load	cpu_time
MGH78578	Plassembler with Flye	1	4573.61	01:16:13	2028.85	2498.6	1948.86	1965.92	241.25	6305.05	88.43	22.93
MGH78578	Plassembler with Flye	8	1118.14	00:18:38	1964	3382.15	1921.74	1936.66	0	6021.98	315.4	45.72
MGH78578	Plassembler with Flye	16	1023.29	00:17:03	2446.97	4866.2	2364.93	2383.57	0.1	5599.69	340.74	23.88
MGH78578	Plassembler with Raven	1	2650.89	00:44:10	808.17	1309.05	774.41	777.94	98.43	5950.03	84.63	39.08
MGH78578	Plassembler with Raven	8	428.728	00:07:08	918.55	1795.93	886.22	899.72	0	4543.55	385.27	56.21
MGH78578	Plassembler with Raven	16	307.314	00:05:07	1153.74	2740.65	1150.16	1150.64	0.03	4559.95	609.76	74.58
MGH78578	Unicycler	1	21515.2	05:58:35	2070.89	2200.23	2061.3	2062.33	0	49806.8	97.28	15380.3
MGH78578	Unicycler	8	3041.23	00:50:41	2924.61	6078.61	2912.37	2913.84	0	40438.8	533.6	14631.7
MGH78578	Unicycler	16	1990.82	00:33:10	3684.18	10980.3	3713.89	3714.5	42.15	40457.3	849.47	15837.3
RBHSTW-00059	Plassembler with Flye	1	2389.41	00:39:49	1952.52	2442.13	1876.42	1891.99	169.57	3278.53	83.71	38.47
RBHSTW-00059	Plassembler with Flye	8	677.246	00:11:17	1973.6	3418.7	1886.53	1913.33	0	3296.11	172.88	29.77
RBHSTW-00059	Plassembler with Flye	16	659.3	00:10:59	1844.64	3831.98	1826.66	1832.26	0.06	2379.12	208.39	81.34
RBHSTW-00059	Plassembler with Raven	1	814.798	00:13:34	660.55	1307.02	626.33	629.83	68.42	3049.01	71.47	32.57
RBHSTW-00059	Plassembler with Raven	8	131.605	00:02:11	895.94	1917.01	863.93	877.16	0	2039.51	21.37	17.16
RBHSTW-00059	Plassembler with Raven	16	113.778	00:01:53	619.7	2360.13	615.03	616.31	0	3092.85	24.95	11.74
RBHSTW-00059	Unicycler	1	13183.1	03:39:43	1705.33	1750.99	1702.44	1702.5	0	33402.7	95.87	10192.7
RBHSTW-00059	Unicycler	8	2271.36	00:37:51	2371.71	5802.69	2363.12	2365.27	0	28641.9	578.48	12344.3
RBHSTW-00059	Unicycler	16	1556.51	00:25:56	3356.29	10820.2	3352.43	3353.04	0	28660.5	1055.54	15888.4
RBHSTW-00122	Plassembler with Flye	1	6993.46	01:56:33	2708.17	3037.48	2665.43	2669.32	296.11	9576.09	86.9	83.17
RBHSTW-00122	Plassembler with Flye	8	1668.1	00:27:48	3479.65	5804.84	3341.31	3360.65	0	8499.88	359.35	29.45
RBHSTW-00122	Plassembler with Flye	16	1106.27	00:18:26	3600.54	5932.79	3473.18	3500.06	0.13	9511.92	505.53	32.78
RBHSTW-00122	Plassembler with Raven	1	4047.47	01:07:27	1209.65	1827.43	1171.26	1174.69	254.8	9148.77	83.75	71.64
RBHSTW-00122	Plassembler with Raven	8	859.578	00:14:19	1843.68	7891.45	1809.74	1813.03	41.39	9058.55	400.07	64.86
RBHSTW-00122	Plassembler with Raven	16	453.395	00:07:33	1277.96	15195.1	1254.68	1260.42	0	9051.36	677.88	39.53
RBHSTW-00122	Unicycler	1	33934.3	09:25:34	2864.25	2913.53	2854.67	2857.04	0	70869.7	98.01	25100.8
RBHSTW-00122	Unicycler	8	4983.05	01:23:03	4039.34	6313.64	4030.16	4031.08	0	55055.7	652.37	28156.1
RBHSTW-00122	Unicycler	16	2807.12	00:46:47	4639.91	12009.9	4636.88	4637.49	0	54912.2	1067.04	28039.7
RBHSTW-00127	Plassembler with Flye	1	4657.54	01:17:37	2637.02	2904.21	2595.3	2599.22	295.3	6590.33	88.7	57.08
RBHSTW-00127	Plassembler with Flye	8	1017.15	00:16:57	3220.05	4620.24	3097.89	3127.35	0	6606.47	305.18	25.45
RBHSTW-00127	Plassembler with Flye	16	748.417	00:12:28	3153.03	4536.18	3135.03	3140.65	0.05	6625.48	402.49	23.53
RBHSTW-00127	Plassembler with Raven	1	1843.81	00:30:43	898.64	1373.05	864.29	867.68	120.53	6163.55	80.77	58.7
RBHSTW-00127	Plassembler with Raven	8	327.64	00:05:27	1441.12	3418.95	1389.11	1404.23	0	6215.5	291.44	24.02
RBHSTW-00127	Plassembler with Raven	16	249.713	00:04:09	2148.99	6938.96	2093.06	2098.83	0	4403.28	292.24	111.73
RBHSTW-00127	Unicycler	1	22453.9	06:14:13	2382.51	2478.45	2372.84	2373.87	0	62357.2	97.06	14695.9
RBHSTW-00127	Unicycler	8	3163.18	00:52:43	4152.85	6567.97	4135.72	4137.12	0	49103	593.94	15309.9
RBHSTW-00127	Unicycler	16	1834.74	00:30:34	4461.8	13032	4793.18	4793.78	0	49036.4	945.49	15189.9
RBHSTW-00128	Plassembler with Flye	1	8145.91	02:15:45	2684.98	2951.81	2642.51	2646.36	290.77	9083.17	89.42	62.44
RBHSTW-00128	Plassembler with Flye	8	1496.62	00:24:56	3241.32	6146.42	3120.05	3148.72	0	8993.24	347.48	33.16
RBHSTW-00128	Plassembler with Flye	16	1166.66	00:19:26	3168.6	4588.82	3150.54	3156.12	0.03	9027.93	532.89	28.66
RBHSTW-00128	Plassembler with Raven	1	5036.24	01:23:56	1816.96	2463.54	1783.54	1786.88	268.73	8677.84	87.35	65.94
RBHSTW-00128	Plassembler with Raven	8	845.386	00:14:05	1601.14	2487.57	1567.85	1572.05	38.89	8332.66	526.5	65.96
RBHSTW-00128	Plassembler with Raven	16	593.938	00:09:53	1815.19	11640.3	1799.46	1805.22	0	8596.06	677.14	31.07
RBHSTW-00128	Unicycler	1	30290.5	08:24:50	2543.74	2620.23	2534.28	2535.7	0	66888.7	97.58	22144.4
RBHSTW-00128	Unicycler	8	4323.01	01:12:03	4451.96	6568.77	4433.9	4435.26	0	52355.2	635.12	23581.7
RBHSTW-00128	Unicycler	16	2474.32	00:41:14	3852.7	13032.8	3847.61	3848.2	0	52373.2	1062.31	23807.9
RBHSTW-00131	Plassembler with Flye	1	1925.97	00:32:05	1438.14	4971.16	1361.79	1378.08	129.59	3105.57	73.95	14.28
RBHSTW-00131	Plassembler with Flye	8	530.508	00:08:50	1161.69	2274.03	1121.48	1136.15	0	3337.26	148.68	11.65
RBHSTW-00131	Plassembler with Flye	16	497.31	00:08:17	1532.41	3870.34	1470.15	1487.14	0.09	3358.23	210.26	16.54
RBHSTW-00131	Plassembler with Raven	1	850.989	00:14:10	452.73	1307.02	418.33	422.37	52.21	3034.05	64.66	41.95
RBHSTW-00131	Plassembler with Raven	8	184.911	00:03:04	521.86	1587.03	490.38	503.41	0	2363.25	174.46	16.32
RBHSTW-00131	Plassembler with Raven	16	154.72	00:02:34	949.75	2802.83	947.11	947.59	2.82	2381.2	103.24	148.58
RBHSTW-00131	Unicycler	1	16974.3	04:42:54	1287.39	1403.77	1274.98	1276	0	24264.6	96.17	13684.2
RBHSTW-00131	Unicycler	8	2138.52	00:35:38	2215.46	5610.4	2198	2199.76	0	21823.2	604.67	12758.3
RBHSTW-00131	Unicycler	16	1346.76	00:22:26	2923.99	10718.9	2902.29	2902.89	0	21841.7	1096.26	14445.4
RBHSTW-00142	Plassembler with Flye	1	5651.22	01:34:11	2785.94	3051.05	2743.69	2747.51	296.68	9292.86	87.67	78.14
RBHSTW-00142	Plassembler with Flye	8	1449.53	00:24:09	3343.54	4624.73	3214.67	3234.35	0.04	9206.78	346.3	64.9
RBHSTW-00142	Plassembler with Flye	16	914.449	00:15:14	3905.67	6288.91	3787.73	3808.37	38.5	7554.91	421.71	170.76
RBHSTW-00142	Plassembler with Raven	1	2205	00:36:44	1088.59	1334.23	1054.25	1057.63	144.45	8810.46	75.93	56.95
RBHSTW-00142	Plassembler with Raven	8	513.551	00:08:33	1554.52	2543.85	1521.87	1525.51	149.33	8722.14	267.3	40.78
RBHSTW-00142	Plassembler with Raven	16	318.442	00:05:18	1843.64	3559.96	1838.03	1839.24	0	8740.39	396.56	41.94
RBHSTW-00142	Unicycler	1	33928.4	09:25:28	2933.45	3057.63	2904.07	2906.42	0	80432.4	98.14	23368.6
RBHSTW-00142	Unicycler	8	5571.96	01:32:51	4290.47	6729.49	4281.18	4282.03	0	61668.3	621.66	28261.8
RBHSTW-00142	Unicycler	16	2979.42	00:49:39	4381.59	12902.1	4377.7	4378.3	91.64	61183.9	1025.14	26789.6
RBHSTW-00167	Plassembler with Flye	1	8381.24	02:19:41	2784.4	3150.34	2741.96	2745.82	295.36	12959.6	88.22	65.02
RBHSTW-00167	Plassembler with Flye	8	1992.93	00:33:12	3406.1	4707.63	3263.9	3282.92	18.81	12875.3	358.82	62.67
RBHSTW-00167	Plassembler with Flye	16	1140.17	00:19:00	3230.48	4679.16	3212.43	3218.04	15.32	12890.7	551.4	34.6
RBHSTW-00167	Plassembler with Raven	1	5786.61	01:36:26	1205.61	1705.5	1171.46	1174.93	787.23	12480.9	86.17	56.87
RBHSTW-00167	Plassembler with Raven	8	1097.28	00:18:17	1891.9	2753.55	1857.66	1861.08	0.09	12394.1	435.52	70.44
RBHSTW-00167	Plassembler with Raven	16	610.787	00:10:10	1858.08	3087.67	1852.23	1853.39	0	11281.9	732.15	37.13
RBHSTW-00167	Unicycler	1	36366.7	10:06:06	2924.56	3086.33	2918.99	2919.31	0	79235.5	98.24	26552.3
RBHSTW-00167	Unicycler	8	5828.33	01:37:08	4229.6	6723.86	4208.58	4210.03	0	61349.4	651.37	31280.4
RBHSTW-00167	Unicycler	16	3027.89	00:50:27	5122.11	13035.4	5114.58	5115.19	0	60890.9	1132.92	30977
RBHSTW-00189	Plassembler with Flye	1	13240	03:40:40	2796.12	5275.25	2753.54	2757.3	433.03	11210	92.37	58.27
RBHSTW-00189	Plassembler with Flye	8	2375.07	00:39:35	3625.66	6102.15	3485.31	3504.77	0.03	11116.9	473.48	38.45
RBHSTW-00189	Plassembler with Flye	16	1468.47	00:24:28	3694.43	6076.57	3579.07	3599.49	0	11113.6	659.31	33.88
RBHSTW-00189	Plassembler with Raven	1	9448.33	02:37:28	1741	2336.32	1707.31	1710.75	1095.97	10762.2	92.19	62.61
RBHSTW-00189	Plassembler with Raven	8	1575.85	00:26:15	1571.49	2329.89	1530.14	1534.16	65.8	10665.6	530.06	37.72
RBHSTW-00189	Plassembler with Raven	16	836.17	00:13:56	2517.72	3803.92	2501.97	2507.68	1.11	10685.4	943.55	34.46
RBHSTW-00189	Unicycler	1	41036.2	11:23:56	3024.59	3125.96	3015.25	3015.89	5.87	76196.2	98.17	31332.6
RBHSTW-00189	Unicycler	8	6166.36	01:42:46	4266.02	6570.69	4245.42	4248.12	0	59140.6	626.87	33162.3
RBHSTW-00189	Unicycler	16	3249.33	00:54:09	5805.12	13290.8	5731.84	5732.44	0	58771.3	1081.3	31562.8
RBHSTW-00277	Plassembler with Flye	1	8097.46	02:14:57	2657.86	2945.71	2616.32	2621.04	0.02	7462.95	92.6	48.83
RBHSTW-00277	Plassembler with Flye	8	1581.88	00:26:21	3268.37	4690.81	3138.15	3167.24	0.04	7484.68	433.57	33.06
RBHSTW-00277	Plassembler with Flye	16	1540.29	00:25:40	3211.81	13709	3194.17	3199.79	0	6317.04	564.38	23.2
RBHSTW-00277	Plassembler with Raven	1	4741.68	01:19:01	1808.91	2334.59	1775.24	1778.59	420.22	6919.64	89.37	41.39
RBHSTW-00277	Plassembler with Raven	8	667.983	00:11:07	1453.8	2351.8	1412.46	1423.33	0	6172.65	488.04	34.16
RBHSTW-00277	Plassembler with Raven	16	450.901	00:07:30	1577.32	2954.27	1561.55	1567.29	0	6950.79	710.9	23.21
RBHSTW-00277	Unicycler	1	32768.6	09:06:08	2585.62	2649.73	2576.2	2579.15	119.98	64078.7	98.11	25358.7
RBHSTW-00277	Unicycler	8	4166.32	01:09:26	3827.93	6409.14	3818.56	3820.68	0	50376.1	642.17	24071
RBHSTW-00277	Unicycler	16	2758.12	00:45:58	4684.05	12520.4	4680.02	4680.62	0	50394.4	1151.24	29748.7
RBHSTW-00350	Plassembler with Flye	1	5113.28	01:25:13	2644.74	2976.1	2602.39	2606.96	298.4	7532.48	86.68	33.32
RBHSTW-00350	Plassembler with Flye	8	896.205	00:14:56	2886.48	3788.16	2868.35	2874.03	0.02	7588.31	310.41	25.42
RBHSTW-00350	Plassembler with Flye	16	812.739	00:13:32	3151.65	15086.4	3087.7	3093.42	0	7551.92	479.23	28.19
RBHSTW-00350	Plassembler with Raven	1	3125.66	00:52:05	900.86	1309.03	867.57	871.22	119.77	7174.39	85.16	48.91
RBHSTW-00350	Plassembler with Raven	8	549.962	00:09:09	1042.62	2068.17	1003.05	1018.02	0	5551.29	365.83	99.48
RBHSTW-00350	Plassembler with Raven	16	391.223	00:06:31	1397.92	15038.4	1382.54	1388.21	0	7222.12	521.28	36.71
RBHSTW-00350	Unicycler	1	25186.1	06:59:46	2476.46	2546.38	2466.85	2468.96	119.59	63804.2	97.62	18081.1
RBHSTW-00350	Unicycler	8	3304.09	00:55:04	3357.79	6056.26	3354.12	3354.72	0	50208.1	589.71	16524.1
RBHSTW-00350	Unicycler	16	2340.61	00:39:00	4358.34	13032.3	4343.24	4347.74	0	50226.7	1005.46	21597.4
RHB11-C04	Plassembler with Flye	1	7030.19	01:57:10	2699.55	3015.95	2657.61	2661.42	329.46	9437.95	87.63	72.38
RHB11-C04	Plassembler with Flye	8	1563.88	00:26:03	3663.19	4977.02	3516.42	3540.29	0.02	9435.39	380.68	32.46
RHB11-C04	Plassembler with Flye	16	869.51	00:14:29	3453.04	5851.87	3330.04	3354.83	0	9455.55	527.26	29.04
RHB11-C04	Plassembler with Raven	1	3871.96	01:04:31	1274.96	1822.84	1240.93	1244.32	132.21	8990.49	82.95	69.09
RHB11-C04	Plassembler with Raven	8	787.365	00:13:07	1745.67	2614.5	1712.04	1715.37	0	9005.77	399.97	37.56
RHB11-C04	Plassembler with Raven	16	550.968	00:09:10	1629.27	3132.79	1613.34	1619.09	0	7360.83	478.28	156.45
RHB11-C04	Unicycler	1	29689.5	08:14:49	2667.31	2775.93	2657.84	2658.68	460.95	71336.5	97.41	21286.8
RHB11-C04	Unicycler	8	4498.01	01:14:58	4589.18	6825.79	4568.55	4570.41	0	55461.3	584.38	21893.2
RHB11-C04	Unicycler	16	2399.36	00:39:59	4870.93	13289.8	4855.09	4859.54	0	55222.2	1001.34	21237
Acinetobacter_baumannii_J9	Plassembler with Flye	1	7119.36	01:58:39	2705.61	4974.81	2662.94	2666.92	234.1	8266.2	88.92	75.28
Acinetobacter_baumannii_J9	Plassembler with Flye	8	1575.71	00:26:15	3138.09	4524.86	2998.33	3017.7	0.01	7898.41	351.5	86.27
Acinetobacter_baumannii_J9	Plassembler with Flye	16	1013.79	00:16:53	3242.16	6558.38	3224.24	3229.82	0	8185.04	499.36	33.33
Acinetobacter_baumannii_J9	Plassembler with Raven	1	3913.56	01:05:13	1760.31	2334.45	1726.57	1730.08	451.46	7808.68	86.07	77.32
Acinetobacter_baumannii_J9	Plassembler with Raven	8	785.935	00:13:05	1772.58	3557.7	1738.38	1741.73	65.71	7717.44	354.05	61.75
Acinetobacter_baumannii_J9	Plassembler with Raven	16	409.822	00:06:49	2572.29	5242.29	2529.74	2535.52	0	7737.36	637.9	35.62
Acinetobacter_baumannii_J9	Unicycler	1	33722.5	09:22:02	2808.27	2858.24	2798.87	2799.63	5.44	73124.3	98.01	24503.2
Acinetobacter_baumannii_J9	Unicycler	8	4872.44	01:21:12	3922.25	5802.13	3906.79	3907.6	0	56540	630.46	25751.7
Acinetobacter_baumannii_J9	Unicycler	16	2599.12	00:43:19	4617.86	13034.1	4609.79	4610.39	0	56282.6	1079.79	25131.2
C222	Plassembler with Flye	1	7885.51	02:11:25	2676.19	4912.2	2634.01	2638.14	316.58	6869.46	91.88	34.82
C222	Plassembler with Flye	8	1576.41	00:26:16	3489.95	7711.66	3354.62	3373.75	0.02	5733.59	441.47	33.17
C222	Plassembler with Flye	16	963.927	00:16:03	3239.22	15041.9	3123.47	3144.74	0	6831.32	684.39	36.04
C222	Plassembler with Raven	1	4770.19	01:19:30	1761.6	2334.47	1727.34	1730.62	127.07	6315.48	91.36	68.86
C222	Plassembler with Raven	8	731.249	00:12:11	898.25	7520.98	865.08	869.56	0.02	5248.21	528.04	33.21
C222	Plassembler with Raven	16	460.848	00:07:40	1838.82	3460.59	1835.75	1836.27	0	4451.29	835.36	150.5
C222	Unicycler	1	32469.5	09:01:09	2760.39	2831.31	2750.81	2751.63	30.27	68658.9	97.91	24638.4
C222	Unicycler	8	4323.47	01:12:03	4532.12	6825.03	4511.57	4514.28	0	53314.3	638.28	23578.5
C222	Unicycler	16	2509.23	00:41:49	4771.36	13033.3	4767.6	4768.2	0	53321.6	1072.82	24899.6
cav1217_combined	Plassembler with Flye	1	9718.3	02:41:58	2754.6	5040.18	2712.27	2716.08	498.42	11025	90.41	64.75
cav1217_combined	Plassembler with Flye	8	2340.85	00:39:00	3084.19	7691.98	3042.22	3046.23	0.02	10881.1	384.21	61.45
cav1217_combined	Plassembler with Flye	16	1388.41	00:23:08	3383.82	5776.19	3365.92	3371.38	0	10900.5	554.61	87.37
cav1217_combined	Plassembler with Raven	1	5083.88	01:24:43	1773.12	2349.38	1739.37	1742.65	134.02	10399	86.31	58.57
cav1217_combined	Plassembler with Raven	8	1044.11	00:17:24	1821.96	2977.29	1776.37	1780.32	48.71	10461	428.37	71.75
cav1217_combined	Plassembler with Raven	16	649.538	00:10:49	2183.73	3474.77	2162.6	2168.37	0	10381.1	622.45	43.65
cav1217_combined	Unicycler	1	41404.1	11:30:04	3011.4	3124.39	3001.79	3002.53	144.3	73399.2	98.11	32692.9
cav1217_combined	Unicycler	8	6089.13	01:41:29	4686.33	6826.06	4668.48	4669.63	0	57396.8	654.14	34797
cav1217_combined	Unicycler	16	3157.65	00:52:37	5592.46	12009.1	5580.11	5580.71	0	57237.4	1130.62	33068.8
Citrobacter_koseri_MINF_9D	Plassembler with Flye	1	28103.2	07:48:23	2901.29	3232.35	2858.93	2862.97	232.39	14667.7	95.96	97.32
Citrobacter_koseri_MINF_9D	Plassembler with Flye	8	4851.5	01:20:51	4209.3	5532.72	4051.53	4081.87	10.52	14576.3	581.48	60.25
Citrobacter_koseri_MINF_9D	Plassembler with Flye	16	2674.89	00:44:34	3990.02	6333.34	3851.87	3873.45	0.18	14503.9	945.15	44.03
Citrobacter_koseri_MINF_9D	Plassembler with Raven	1	22106.4	06:08:26	1781.25	2335.4	1747.77	1751.29	995.14	13915.4	95.89	84.71
Citrobacter_koseri_MINF_9D	Plassembler with Raven	8	3051.37	00:50:51	2225.09	6182.88	2225.98	2241.04	0	13838.3	651.73	68.8
Citrobacter_koseri_MINF_9D	Plassembler with Raven	16	1748.81	00:29:08	3334.96	11685.9	3305.05	3310.86	558.31	13866.1	1157.23	42.4
Citrobacter_koseri_MINF_9D	Unicycler	1	66879.9	18:34:39	3695.18	3783.96	3685.89	3687.08	13.37	90254.4	98.82	55975
Citrobacter_koseri_MINF_9D	Unicycler	8	10002.7	02:46:42	4626.5	6809.25	4614.91	4615.57	0.01	69696.9	681.65	60618.6
Citrobacter_koseri_MINF_9D	Unicycler	16	5097.78	01:24:57	5931.88	13549.2	5925.74	5926.35	0	68436.9	1226.91	58268.5
Enterobacter_kobei_MSB1_1B	Plassembler with Flye	1	17325.9	04:48:45	2863.18	3169.73	2820.16	2824.15	394.21	12814.3	93.84	66.16
Enterobacter_kobei_MSB1_1B	Plassembler with Flye	8	2957.03	00:49:17	3931.29	6096.84	3785.98	3805.84	4.14	12647.1	530.06	52.46
Enterobacter_kobei_MSB1_1B	Plassembler with Flye	16	1568.69	00:26:08	3799.46	6191.06	3678.66	3699.56	0	12731.1	886.03	32.57
Enterobacter_kobei_MSB1_1B	Plassembler with Raven	1	12890.8	03:34:50	1787.07	2336.66	1753.5	1756.92	1325.43	12298.3	92.97	46.59
Enterobacter_kobei_MSB1_1B	Plassembler with Raven	8	2253.26	00:37:33	1686.81	7325.85	1643.21	1647.38	7.54	12250.8	590.87	61.17
Enterobacter_kobei_MSB1_1B	Plassembler with Raven	16	1031.04	00:17:11	2845.16	11606.5	2829.57	2835.29	36.35	11444.5	1066.9	63.43
Enterobacter_kobei_MSB1_1B	Unicycler	1	47914.9	13:18:34	3333.43	3422.52	3324.07	3324.79	31.01	85726.4	98.33	37404.1
Enterobacter_kobei_MSB1_1B	Unicycler	8	6957.76	01:55:57	4170.69	6739.34	4161.34	4162.07	0	65809.2	657.48	39051.4
Enterobacter_kobei_MSB1_1B	Unicycler	16	3689.34	01:01:29	5050.21	6509.08	5046.17	5046.78	0	65133.9	1143.12	38084.1
Haemophilus_unknown_M1C132_1	Plassembler with Flye	1	5012.75	01:23:32	2653.99	2984.83	2611.35	2615.28	0.02	7591.89	87.95	61.64
Haemophilus_unknown_M1C132_1	Plassembler with Flye	8	1561.4	00:26:01	2937.87	7587.27	2815.27	2832.56	0.01	7604.87	289.74	43.43
Haemophilus_unknown_M1C132_1	Plassembler with Flye	16	1026.02	00:17:06	3645.98	6039.29	3533.06	3552.99	0.02	7059.95	371.4	56.48
Haemophilus_unknown_M1C132_1	Plassembler with Raven	1	2243.75	00:37:23	1041.37	1307.03	1006.75	1010.14	447.81	7163.27	83.04	72.04
Haemophilus_unknown_M1C132_1	Plassembler with Raven	8	529.948	00:08:49	964.86	1916.62	932.84	936.06	0.05	7173.18	274.73	46.18
Haemophilus_unknown_M1C132_1	Plassembler with Raven	16	287.818	00:04:47	1210.57	11571.1	1189.83	1195.63	0	7195.42	348.59	34.86
Haemophilus_unknown_M1C132_1	Unicycler	1	41043.5	11:24:03	2768.49	2842.26	2758.82	2759.52	128.77	69534.6	98.26	32900.2
Haemophilus_unknown_M1C132_1	Unicycler	8	5876.48	01:37:56	3684.58	6569.12	3664	3666.5	0	53934.3	671.04	34878.2
Haemophilus_unknown_M1C132_1	Unicycler	16	3030.68	00:50:30	4104.27	12008.3	4100.25	4100.85	0	53846.8	1156.49	33524.5
Klebsiella_oxytoca_MSB1_2C	Plassembler with Flye	1	4609.01	01:16:49	2689.89	2981.45	2648.19	2652.02	307.6	6358.97	88.65	43.94
Klebsiella_oxytoca_MSB1_2C	Plassembler with Flye	8	1050.57	00:17:30	2980.29	5740	2938.78	2946.62	0	6378.41	283.01	22.42
Klebsiella_oxytoca_MSB1_2C	Plassembler with Flye	16	907.606	00:15:07	3256.98	4657.97	3238.96	3244.64	0	5468.91	336.08	23.98
Klebsiella_oxytoca_MSB1_2C	Plassembler with Raven	1	1685.98	00:28:05	1024.84	1373.01	989.9	993.52	123.74	5958.3	80.41	42.17
Klebsiella_oxytoca_MSB1_2C	Plassembler with Raven	8	328.631	00:05:28	1334.39	2221.02	1302.03	1308.02	0.04	5974.45	278.04	24.35
Klebsiella_oxytoca_MSB1_2C	Plassembler with Raven	16	240.213	00:04:00	1546.66	3221.09	1543.47	1543.99	0	5991.14	237.79	21.79
Klebsiella_oxytoca_MSB1_2C	Unicycler	1	25385.5	07:03:05	2610.81	2676.96	2601.02	2602.16	0	65847.5	97.6	17933
Klebsiella_oxytoca_MSB1_2C	Unicycler	8	3474.13	00:57:54	3739.02	6323.18	3729.23	3730.35	0	51418.9	623.92	18255
Klebsiella_oxytoca_MSB1_2C	Unicycler	16	2057.36	00:34:17	4480.08	12007.7	4473.07	4473.67	0	51392.1	1017.91	18868.1
Klebsiella_variicola_INF345	Plassembler with Flye	1	4687.97	01:18:07	2655.25	3041.45	2613.48	2617.26	0.04	8837.93	83.88	39.04
Klebsiella_variicola_INF345	Plassembler with Flye	8	860.239	00:14:20	3273.69	4613.04	3141.27	3171.95	0.02	8853.91	302.87	32.81
Klebsiella_variicola_INF345	Plassembler with Flye	16	723.654	00:12:03	3054.77	4779.46	3036.96	3042.59	0	8689.25	404.41	66.22
Klebsiella_variicola_INF345	Plassembler with Raven	1	2506.43	00:41:46	1037.17	1309.03	1002.68	1006.21	428.18	8371	77.74	57.83
Klebsiella_variicola_INF345	Plassembler with Raven	8	419.59	00:06:59	887.01	6146.87	853.48	860.93	0	8451.55	344.67	25.4
Klebsiella_variicola_INF345	Plassembler with Raven	16	322.716	00:05:22	1442.14	3125.97	1439.24	1439.78	0	8470.74	398.28	29.91
Klebsiella_variicola_INF345	Unicycler	1	26278	07:17:58	2494.09	2581.51	2484.73	2486.14	55.27	65264.9	97.62	18832.3
Klebsiella_variicola_INF345	Unicycler	8	3609.98	01:00:09	3262.4	5799.53	3253.2	3254.55	0	51255.5	615.43	18899.5
Klebsiella_variicola_INF345	Unicycler	16	2233.41	00:37:13	3869.46	13032.5	3854.02	3858.54	0	51274	1024.35	20717.6
